# Supplementary material for: Non-responder phenotype reveals apparent microbiome-wide antibiotic tolerance in the murine gut
Source: Commun Biol. 2021 Mar 9;4:316. doi: 10.1038/s42003-021-01841-8 (PMC7943787; doi:10.1038/s42003-021-01841-8)
Supplement: Supplementary file 3 — Supplementary Data 1 [file 42003_2021_1841_MOESM3_ESM.xlsx]

## Sheet: Fig. 1B
sample	taxa	reads	SampleID	Mouse	GroupSpore	GroupCat	Group	DateCat	EpochDateCat	EpochDate	SporeCat	Spore	DayCat	Day	GroupDay	GroupSporeDay	Response	ResponseDay	GroupSporeResponseDay	duration	TimepointCat
0A-03-03-16	Actinobacteria	3	0A.d-1.total	0A	00.total	0	0	3/3/16	16863	16863	total	0	-1	-1	00.d-1	00.total.d-1	control	cnt.d-1	00.total.cnt.d-1	0	before
0A-03-03-16	Bacteroidetes	7154	0A.d-1.total	0A	00.total	0	0	3/3/16	16863	16863	total	0	-1	-1	00.d-1	00.total.d-1	control	cnt.d-1	00.total.cnt.d-1	0	before
0A-03-03-16	Cyanobacteria	7	0A.d-1.total	0A	00.total	0	0	3/3/16	16863	16863	total	0	-1	-1	00.d-1	00.total.d-1	control	cnt.d-1	00.total.cnt.d-1	0	before
0A-03-03-16	Firmicutes	4935	0A.d-1.total	0A	00.total	0	0	3/3/16	16863	16863	total	0	-1	-1	00.d-1	00.total.d-1	control	cnt.d-1	00.total.cnt.d-1	0	before
0A-03-03-16	Proteobacteria	61	0A.d-1.total	0A	00.total	0	0	3/3/16	16863	16863	total	0	-1	-1	00.d-1	00.total.d-1	control	cnt.d-1	00.total.cnt.d-1	0	before
0A-03-03-16	Tenericutes	831	0A.d-1.total	0A	00.total	0	0	3/3/16	16863	16863	total	0	-1	-1	00.d-1	00.total.d-1	control	cnt.d-1	00.total.cnt.d-1	0	before
0A-03-04-16	Bacteroidetes	15148	0A.d00.total	0A	00.total	0	0	3/4/16	16864	16864	total	0	0	0	00.d00	00.total.d00	control	cnt.d00	00.total.cnt.d00	0	before
0A-03-04-16	Cyanobacteria	89	0A.d00.total	0A	00.total	0	0	3/4/16	16864	16864	total	0	0	0	00.d00	00.total.d00	control	cnt.d00	00.total.cnt.d00	0	before
0A-03-04-16	Firmicutes	7874	0A.d00.total	0A	00.total	0	0	3/4/16	16864	16864	total	0	0	0	00.d00	00.total.d00	control	cnt.d00	00.total.cnt.d00	0	before
0A-03-04-16	Proteobacteria	678	0A.d00.total	0A	00.total	0	0	3/4/16	16864	16864	total	0	0	0	00.d00	00.total.d00	control	cnt.d00	00.total.cnt.d00	0	before
0A-03-04-16	Tenericutes	2149	0A.d00.total	0A	00.total	0	0	3/4/16	16864	16864	total	0	0	0	00.d00	00.total.d00	control	cnt.d00	00.total.cnt.d00	0	before
0A-03-06-16	Bacteroidetes	13167	0A.d02.total	0A	00.total	0	0	3/6/16	16866	16866	total	0	2	2	00.d02	00.total.d02	control	cnt.d02	00.total.cnt.d02	0	before
0A-03-06-16	Cyanobacteria	45	0A.d02.total	0A	00.total	0	0	3/6/16	16866	16866	total	0	2	2	00.d02	00.total.d02	control	cnt.d02	00.total.cnt.d02	0	before
0A-03-06-16	Firmicutes	4982	0A.d02.total	0A	00.total	0	0	3/6/16	16866	16866	total	0	2	2	00.d02	00.total.d02	control	cnt.d02	00.total.cnt.d02	0	before
0A-03-06-16	Proteobacteria	564	0A.d02.total	0A	00.total	0	0	3/6/16	16866	16866	total	0	2	2	00.d02	00.total.d02	control	cnt.d02	00.total.cnt.d02	0	before
0A-03-06-16	Tenericutes	668	0A.d02.total	0A	00.total	0	0	3/6/16	16866	16866	total	0	2	2	00.d02	00.total.d02	control	cnt.d02	00.total.cnt.d02	0	before
0A-03-08-16	Bacteroidetes	11517	0A.d04.total	0A	00.total	0	0	3/8/16	16868	16868	total	0	4	4	00.d04	00.total.d04	control	cnt.d04	00.total.cnt.d04	0	before
0A-03-08-16	Cyanobacteria	13	0A.d04.total	0A	00.total	0	0	3/8/16	16868	16868	total	0	4	4	00.d04	00.total.d04	control	cnt.d04	00.total.cnt.d04	0	before
0A-03-08-16	Firmicutes	8663	0A.d04.total	0A	00.total	0	0	3/8/16	16868	16868	total	0	4	4	00.d04	00.total.d04	control	cnt.d04	00.total.cnt.d04	0	before
0A-03-08-16	Proteobacteria	57	0A.d04.total	0A	00.total	0	0	3/8/16	16868	16868	total	0	4	4	00.d04	00.total.d04	control	cnt.d04	00.total.cnt.d04	0	before
0A-03-08-16	Tenericutes	91	0A.d04.total	0A	00.total	0	0	3/8/16	16868	16868	total	0	4	4	00.d04	00.total.d04	control	cnt.d04	00.total.cnt.d04	0	before
0A-03-10-16	Bacteroidetes	9962	0A.d06.total	0A	00.total	0	0	3/10/16	16870	16870	total	0	6	6	00.d06	00.total.d06	control	cnt.d06	00.total.cnt.d06	0	before
0A-03-10-16	Cyanobacteria	16	0A.d06.total	0A	00.total	0	0	3/10/16	16870	16870	total	0	6	6	00.d06	00.total.d06	control	cnt.d06	00.total.cnt.d06	0	before
0A-03-10-16	Firmicutes	8474	0A.d06.total	0A	00.total	0	0	3/10/16	16870	16870	total	0	6	6	00.d06	00.total.d06	control	cnt.d06	00.total.cnt.d06	0	before
0A-03-10-16	Proteobacteria	98	0A.d06.total	0A	00.total	0	0	3/10/16	16870	16870	total	0	6	6	00.d06	00.total.d06	control	cnt.d06	00.total.cnt.d06	0	before
0A-03-10-16	Tenericutes	32	0A.d06.total	0A	00.total	0	0	3/10/16	16870	16870	total	0	6	6	00.d06	00.total.d06	control	cnt.d06	00.total.cnt.d06	0	before
0A-03-12-16	Actinobacteria	6	0A.d08.total	0A	00.total	0	0	3/12/16	16872	16872	total	0	8	8	00.d08	00.total.d08	control	cnt.d08	00.total.cnt.d08	0	before
0A-03-12-16	Bacteroidetes	12708	0A.d08.total	0A	00.total	0	0	3/12/16	16872	16872	total	0	8	8	00.d08	00.total.d08	control	cnt.d08	00.total.cnt.d08	0	before
0A-03-12-16	Cyanobacteria	276	0A.d08.total	0A	00.total	0	0	3/12/16	16872	16872	total	0	8	8	00.d08	00.total.d08	control	cnt.d08	00.total.cnt.d08	0	before
0A-03-12-16	Firmicutes	9481	0A.d08.total	0A	00.total	0	0	3/12/16	16872	16872	total	0	8	8	00.d08	00.total.d08	control	cnt.d08	00.total.cnt.d08	0	before
0A-03-12-16	Proteobacteria	1439	0A.d08.total	0A	00.total	0	0	3/12/16	16872	16872	total	0	8	8	00.d08	00.total.d08	control	cnt.d08	00.total.cnt.d08	0	before
0A-03-12-16	Tenericutes	618	0A.d08.total	0A	00.total	0	0	3/12/16	16872	16872	total	0	8	8	00.d08	00.total.d08	control	cnt.d08	00.total.cnt.d08	0	before
0A-03-14-16	Bacteroidetes	16776	0A.d10.total	0A	00.total	0	0	3/14/16	16874	16874	total	0	10	10	00.d10	00.total.d10	control	cnt.d10	00.total.cnt.d10	0	before
0A-03-14-16	Cyanobacteria	51	0A.d10.total	0A	00.total	0	0	3/14/16	16874	16874	total	0	10	10	00.d10	00.total.d10	control	cnt.d10	00.total.cnt.d10	0	before
0A-03-14-16	Firmicutes	6291	0A.d10.total	0A	00.total	0	0	3/14/16	16874	16874	total	0	10	10	00.d10	00.total.d10	control	cnt.d10	00.total.cnt.d10	0	before
0A-03-14-16	Proteobacteria	697	0A.d10.total	0A	00.total	0	0	3/14/16	16874	16874	total	0	10	10	00.d10	00.total.d10	control	cnt.d10	00.total.cnt.d10	0	before
0A-03-14-16	Tenericutes	625	0A.d10.total	0A	00.total	0	0	3/14/16	16874	16874	total	0	10	10	00.d10	00.total.d10	control	cnt.d10	00.total.cnt.d10	0	before
0A-03-16-16	Bacteroidetes	15353	0A.d12.total	0A	00.total	0	0	3/16/16	16876	16876	total	0	12	12	00.d12	00.total.d12	control	cnt.d12	00.total.cnt.d12	0	before
0A-03-16-16	Cyanobacteria	23	0A.d12.total	0A	00.total	0	0	3/16/16	16876	16876	total	0	12	12	00.d12	00.total.d12	control	cnt.d12	00.total.cnt.d12	0	before
0A-03-16-16	Firmicutes	10942	0A.d12.total	0A	00.total	0	0	3/16/16	16876	16876	total	0	12	12	00.d12	00.total.d12	control	cnt.d12	00.total.cnt.d12	0	before
0A-03-16-16	Proteobacteria	469	0A.d12.total	0A	00.total	0	0	3/16/16	16876	16876	total	0	12	12	00.d12	00.total.d12	control	cnt.d12	00.total.cnt.d12	0	before
0A-03-16-16	Tenericutes	677	0A.d12.total	0A	00.total	0	0	3/16/16	16876	16876	total	0	12	12	00.d12	00.total.d12	control	cnt.d12	00.total.cnt.d12	0	before
0A-03-18-16	Bacteroidetes	12931	0A.d14.total	0A	00.total	0	0	3/18/16	16878	16878	total	0	14	14	00.d14	00.total.d14	control	cnt.d14	00.total.cnt.d14	0	before
0A-03-18-16	Cyanobacteria	48	0A.d14.total	0A	00.total	0	0	3/18/16	16878	16878	total	0	14	14	00.d14	00.total.d14	control	cnt.d14	00.total.cnt.d14	0	before
0A-03-18-16	Firmicutes	6595	0A.d14.total	0A	00.total	0	0	3/18/16	16878	16878	total	0	14	14	00.d14	00.total.d14	control	cnt.d14	00.total.cnt.d14	0	before
0A-03-18-16	Proteobacteria	782	0A.d14.total	0A	00.total	0	0	3/18/16	16878	16878	total	0	14	14	00.d14	00.total.d14	control	cnt.d14	00.total.cnt.d14	0	before
0A-03-18-16	Tenericutes	489	0A.d14.total	0A	00.total	0	0	3/18/16	16878	16878	total	0	14	14	00.d14	00.total.d14	control	cnt.d14	00.total.cnt.d14	0	before
0A-03-18-16	Verrucomicrobia	3	0A.d14.total	0A	00.total	0	0	3/18/16	16878	16878	total	0	14	14	00.d14	00.total.d14	control	cnt.d14	00.total.cnt.d14	0	before
0A-03-20-16	Bacteroidetes	24110	0A.d16.total	0A	00.total	0	0	3/20/16	16880	16880	total	0	16	16	00.d16	00.total.d16	control	cnt.d16	00.total.cnt.d16	0	before
0A-03-20-16	Cyanobacteria	148	0A.d16.total	0A	00.total	0	0	3/20/16	16880	16880	total	0	16	16	00.d16	00.total.d16	control	cnt.d16	00.total.cnt.d16	0	before
0A-03-20-16	Firmicutes	9067	0A.d16.total	0A	00.total	0	0	3/20/16	16880	16880	total	0	16	16	00.d16	00.total.d16	control	cnt.d16	00.total.cnt.d16	0	before
0A-03-20-16	Proteobacteria	1674	0A.d16.total	0A	00.total	0	0	3/20/16	16880	16880	total	0	16	16	00.d16	00.total.d16	control	cnt.d16	00.total.cnt.d16	0	before
0A-03-20-16	Tenericutes	1446	0A.d16.total	0A	00.total	0	0	3/20/16	16880	16880	total	0	16	16	00.d16	00.total.d16	control	cnt.d16	00.total.cnt.d16	0	before
0A-03-22-16	Actinobacteria	4	0A.d18.total	0A	00.total	0	0	3/22/16	16882	16882	total	0	18	18	00.d18	00.total.d18	control	cnt.d18	00.total.cnt.d18	0	before
0A-03-22-16	Bacteroidetes	24647	0A.d18.total	0A	00.total	0	0	3/22/16	16882	16882	total	0	18	18	00.d18	00.total.d18	control	cnt.d18	00.total.cnt.d18	0	before
0A-03-22-16	Cyanobacteria	78	0A.d18.total	0A	00.total	0	0	3/22/16	16882	16882	total	0	18	18	00.d18	00.total.d18	control	cnt.d18	00.total.cnt.d18	0	before
0A-03-22-16	Firmicutes	10110	0A.d18.total	0A	00.total	0	0	3/22/16	16882	16882	total	0	18	18	00.d18	00.total.d18	control	cnt.d18	00.total.cnt.d18	0	before
0A-03-22-16	Proteobacteria	502	0A.d18.total	0A	00.total	0	0	3/22/16	16882	16882	total	0	18	18	00.d18	00.total.d18	control	cnt.d18	00.total.cnt.d18	0	before
0A-03-22-16	Tenericutes	1003	0A.d18.total	0A	00.total	0	0	3/22/16	16882	16882	total	0	18	18	00.d18	00.total.d18	control	cnt.d18	00.total.cnt.d18	0	before
0A-03-24-16	Actinobacteria	7	0A.d20.total	0A	00.total	0	0	3/24/16	16884	16884	total	0	20	20	00.d20	00.total.d20	control	cnt.d20	00.total.cnt.d20	0	before
0A-03-24-16	Bacteroidetes	22395	0A.d20.total	0A	00.total	0	0	3/24/16	16884	16884	total	0	20	20	00.d20	00.total.d20	control	cnt.d20	00.total.cnt.d20	0	before
0A-03-24-16	Cyanobacteria	2661	0A.d20.total	0A	00.total	0	0	3/24/16	16884	16884	total	0	20	20	00.d20	00.total.d20	control	cnt.d20	00.total.cnt.d20	0	before
0A-03-24-16	Firmicutes	27512	0A.d20.total	0A	00.total	0	0	3/24/16	16884	16884	total	0	20	20	00.d20	00.total.d20	control	cnt.d20	00.total.cnt.d20	0	before
0A-03-24-16	Proteobacteria	5872	0A.d20.total	0A	00.total	0	0	3/24/16	16884	16884	total	0	20	20	00.d20	00.total.d20	control	cnt.d20	00.total.cnt.d20	0	before
0A-03-24-16	Tenericutes	709	0A.d20.total	0A	00.total	0	0	3/24/16	16884	16884	total	0	20	20	00.d20	00.total.d20	control	cnt.d20	00.total.cnt.d20	0	before
0A-03-28-16	Actinobacteria	4	0A.d24.total	0A	00.total	0	0	3/28/16	16888	16888	total	0	24	24	00.d24	00.total.d24	control	cnt.d24	00.total.cnt.d24	0	before
0A-03-28-16	Bacteroidetes	28302	0A.d24.total	0A	00.total	0	0	3/28/16	16888	16888	total	0	24	24	00.d24	00.total.d24	control	cnt.d24	00.total.cnt.d24	0	before
0A-03-28-16	Cyanobacteria	123	0A.d24.total	0A	00.total	0	0	3/28/16	16888	16888	total	0	24	24	00.d24	00.total.d24	control	cnt.d24	00.total.cnt.d24	0	before
0A-03-28-16	Firmicutes	8490	0A.d24.total	0A	00.total	0	0	3/28/16	16888	16888	total	0	24	24	00.d24	00.total.d24	control	cnt.d24	00.total.cnt.d24	0	before
0A-03-28-16	Proteobacteria	214	0A.d24.total	0A	00.total	0	0	3/28/16	16888	16888	total	0	24	24	00.d24	00.total.d24	control	cnt.d24	00.total.cnt.d24	0	before
0A-03-28-16	Tenericutes	221	0A.d24.total	0A	00.total	0	0	3/28/16	16888	16888	total	0	24	24	00.d24	00.total.d24	control	cnt.d24	00.total.cnt.d24	0	before
0A-04-05-16	Bacteroidetes	13452	0A.d32.total	0A	00.total	0	0	4/5/16	16896	16896	total	0	32	32	00.d32	00.total.d32	control	cnt.d32	00.total.cnt.d32	0	before
0A-04-05-16	Cyanobacteria	34	0A.d32.total	0A	00.total	0	0	4/5/16	16896	16896	total	0	32	32	00.d32	00.total.d32	control	cnt.d32	00.total.cnt.d32	0	before
0A-04-05-16	Firmicutes	10895	0A.d32.total	0A	00.total	0	0	4/5/16	16896	16896	total	0	32	32	00.d32	00.total.d32	control	cnt.d32	00.total.cnt.d32	0	before
0A-04-05-16	Proteobacteria	188	0A.d32.total	0A	00.total	0	0	4/5/16	16896	16896	total	0	32	32	00.d32	00.total.d32	control	cnt.d32	00.total.cnt.d32	0	before
0A-04-05-16	Tenericutes	249	0A.d32.total	0A	00.total	0	0	4/5/16	16896	16896	total	0	32	32	00.d32	00.total.d32	control	cnt.d32	00.total.cnt.d32	0	before
0B-03-03-16	Actinobacteria	7	0B.d-1.total	0B	00.total	0	0	3/3/16	16863	16863	total	0	-1	-1	00.d-1	00.total.d-1	control	cnt.d-1	00.total.cnt.d-1	0	before
0B-03-03-16	Bacteroidetes	14207	0B.d-1.total	0B	00.total	0	0	3/3/16	16863	16863	total	0	-1	-1	00.d-1	00.total.d-1	control	cnt.d-1	00.total.cnt.d-1	0	before
0B-03-03-16	Cyanobacteria	464	0B.d-1.total	0B	00.total	0	0	3/3/16	16863	16863	total	0	-1	-1	00.d-1	00.total.d-1	control	cnt.d-1	00.total.cnt.d-1	0	before
0B-03-03-16	Firmicutes	5965	0B.d-1.total	0B	00.total	0	0	3/3/16	16863	16863	total	0	-1	-1	00.d-1	00.total.d-1	control	cnt.d-1	00.total.cnt.d-1	0	before
0B-03-03-16	Proteobacteria	285	0B.d-1.total	0B	00.total	0	0	3/3/16	16863	16863	total	0	-1	-1	00.d-1	00.total.d-1	control	cnt.d-1	00.total.cnt.d-1	0	before
0B-03-03-16	Tenericutes	61	0B.d-1.total	0B	00.total	0	0	3/3/16	16863	16863	total	0	-1	-1	00.d-1	00.total.d-1	control	cnt.d-1	00.total.cnt.d-1	0	before
0B-03-03-16	Verrucomicrobia	5	0B.d-1.total	0B	00.total	0	0	3/3/16	16863	16863	total	0	-1	-1	00.d-1	00.total.d-1	control	cnt.d-1	00.total.cnt.d-1	0	before
0B-03-04-16	Actinobacteria	2	0B.d00.total	0B	00.total	0	0	3/4/16	16864	16864	total	0	0	0	00.d00	00.total.d00	control	cnt.d00	00.total.cnt.d00	0	before
0B-03-04-16	Bacteroidetes	13302	0B.d00.total	0B	00.total	0	0	3/4/16	16864	16864	total	0	0	0	00.d00	00.total.d00	control	cnt.d00	00.total.cnt.d00	0	before
0B-03-04-16	Cyanobacteria	27	0B.d00.total	0B	00.total	0	0	3/4/16	16864	16864	total	0	0	0	00.d00	00.total.d00	control	cnt.d00	00.total.cnt.d00	0	before
0B-03-04-16	Firmicutes	21613	0B.d00.total	0B	00.total	0	0	3/4/16	16864	16864	total	0	0	0	00.d00	00.total.d00	control	cnt.d00	00.total.cnt.d00	0	before
0B-03-04-16	Proteobacteria	174	0B.d00.total	0B	00.total	0	0	3/4/16	16864	16864	total	0	0	0	00.d00	00.total.d00	control	cnt.d00	00.total.cnt.d00	0	before
0B-03-04-16	Tenericutes	62	0B.d00.total	0B	00.total	0	0	3/4/16	16864	16864	total	0	0	0	00.d00	00.total.d00	control	cnt.d00	00.total.cnt.d00	0	before
0B-03-06-16	Actinobacteria	4	0B.d02.total	0B	00.total	0	0	3/6/16	16866	16866	total	0	2	2	00.d02	00.total.d02	control	cnt.d02	00.total.cnt.d02	0	before
0B-03-06-16	Bacteroidetes	12235	0B.d02.total	0B	00.total	0	0	3/6/16	16866	16866	total	0	2	2	00.d02	00.total.d02	control	cnt.d02	00.total.cnt.d02	0	before
0B-03-06-16	Firmicutes	10647	0B.d02.total	0B	00.total	0	0	3/6/16	16866	16866	total	0	2	2	00.d02	00.total.d02	control	cnt.d02	00.total.cnt.d02	0	before
0B-03-06-16	Proteobacteria	13	0B.d02.total	0B	00.total	0	0	3/6/16	16866	16866	total	0	2	2	00.d02	00.total.d02	control	cnt.d02	00.total.cnt.d02	0	before
0B-03-06-16	Tenericutes	230	0B.d02.total	0B	00.total	0	0	3/6/16	16866	16866	total	0	2	2	00.d02	00.total.d02	control	cnt.d02	00.total.cnt.d02	0	before
0B-03-08-16	Actinobacteria	5	0B.d04.total	0B	00.total	0	0	3/8/16	16868	16868	total	0	4	4	00.d04	00.total.d04	control	cnt.d04	00.total.cnt.d04	0	before
0B-03-08-16	Bacteroidetes	22065	0B.d04.total	0B	00.total	0	0	3/8/16	16868	16868	total	0	4	4	00.d04	00.total.d04	control	cnt.d04	00.total.cnt.d04	0	before
0B-03-08-16	Cyanobacteria	88	0B.d04.total	0B	00.total	0	0	3/8/16	16868	16868	total	0	4	4	00.d04	00.total.d04	control	cnt.d04	00.total.cnt.d04	0	before
0B-03-08-16	Firmicutes	7148	0B.d04.total	0B	00.total	0	0	3/8/16	16868	16868	total	0	4	4	00.d04	00.total.d04	control	cnt.d04	00.total.cnt.d04	0	before
0B-03-08-16	Proteobacteria	450	0B.d04.total	0B	00.total	0	0	3/8/16	16868	16868	total	0	4	4	00.d04	00.total.d04	control	cnt.d04	00.total.cnt.d04	0	before
0B-03-08-16	Tenericutes	107	0B.d04.total	0B	00.total	0	0	3/8/16	16868	16868	total	0	4	4	00.d04	00.total.d04	control	cnt.d04	00.total.cnt.d04	0	before
0B-03-10-16	Actinobacteria	9	0B.d06.total	0B	00.total	0	0	3/10/16	16870	16870	total	0	6	6	00.d06	00.total.d06	control	cnt.d06	00.total.cnt.d06	0	before
0B-03-10-16	Bacteroidetes	20536	0B.d06.total	0B	00.total	0	0	3/10/16	16870	16870	total	0	6	6	00.d06	00.total.d06	control	cnt.d06	00.total.cnt.d06	0	before
0B-03-10-16	Cyanobacteria	419	0B.d06.total	0B	00.total	0	0	3/10/16	16870	16870	total	0	6	6	00.d06	00.total.d06	control	cnt.d06	00.total.cnt.d06	0	before
0B-03-10-16	Euryarchaeota	4	0B.d06.total	0B	00.total	0	0	3/10/16	16870	16870	total	0	6	6	00.d06	00.total.d06	control	cnt.d06	00.total.cnt.d06	0	before
0B-03-10-16	Firmicutes	11007	0B.d06.total	0B	00.total	0	0	3/10/16	16870	16870	total	0	6	6	00.d06	00.total.d06	control	cnt.d06	00.total.cnt.d06	0	before
0B-03-10-16	Proteobacteria	1431	0B.d06.total	0B	00.total	0	0	3/10/16	16870	16870	total	0	6	6	00.d06	00.total.d06	control	cnt.d06	00.total.cnt.d06	0	before
0B-03-10-16	Tenericutes	41	0B.d06.total	0B	00.total	0	0	3/10/16	16870	16870	total	0	6	6	00.d06	00.total.d06	control	cnt.d06	00.total.cnt.d06	0	before
0B-03-12-16	Actinobacteria	6	0B.d08.total	0B	00.total	0	0	3/12/16	16872	16872	total	0	8	8	00.d08	00.total.d08	control	cnt.d08	00.total.cnt.d08	0	before
0B-03-12-16	Bacteroidetes	22793	0B.d08.total	0B	00.total	0	0	3/12/16	16872	16872	total	0	8	8	00.d08	00.total.d08	control	cnt.d08	00.total.cnt.d08	0	before
0B-03-12-16	Cyanobacteria	46	0B.d08.total	0B	00.total	0	0	3/12/16	16872	16872	total	0	8	8	00.d08	00.total.d08	control	cnt.d08	00.total.cnt.d08	0	before
0B-03-12-16	Firmicutes	8604	0B.d08.total	0B	00.total	0	0	3/12/16	16872	16872	total	0	8	8	00.d08	00.total.d08	control	cnt.d08	00.total.cnt.d08	0	before
0B-03-12-16	Proteobacteria	52	0B.d08.total	0B	00.total	0	0	3/12/16	16872	16872	total	0	8	8	00.d08	00.total.d08	control	cnt.d08	00.total.cnt.d08	0	before
0B-03-12-16	Tenericutes	250	0B.d08.total	0B	00.total	0	0	3/12/16	16872	16872	total	0	8	8	00.d08	00.total.d08	control	cnt.d08	00.total.cnt.d08	0	before
0B-03-14-16	Actinobacteria	21	0B.d10.total	0B	00.total	0	0	3/14/16	16874	16874	total	0	10	10	00.d10	00.total.d10	control	cnt.d10	00.total.cnt.d10	0	before
0B-03-14-16	Bacteroidetes	22677	0B.d10.total	0B	00.total	0	0	3/14/16	16874	16874	total	0	10	10	00.d10	00.total.d10	control	cnt.d10	00.total.cnt.d10	0	before
0B-03-14-16	Cyanobacteria	77	0B.d10.total	0B	00.total	0	0	3/14/16	16874	16874	total	0	10	10	00.d10	00.total.d10	control	cnt.d10	00.total.cnt.d10	0	before
0B-03-14-16	Firmicutes	7977	0B.d10.total	0B	00.total	0	0	3/14/16	16874	16874	total	0	10	10	00.d10	00.total.d10	control	cnt.d10	00.total.cnt.d10	0	before
0B-03-14-16	Proteobacteria	1000	0B.d10.total	0B	00.total	0	0	3/14/16	16874	16874	total	0	10	10	00.d10	00.total.d10	control	cnt.d10	00.total.cnt.d10	0	before
0B-03-14-16	Tenericutes	972	0B.d10.total	0B	00.total	0	0	3/14/16	16874	16874	total	0	10	10	00.d10	00.total.d10	control	cnt.d10	00.total.cnt.d10	0	before
0B-03-16-16	Bacteroidetes	36	0B.d12.total	0B	00.total	0	0	3/16/16	16876	16876	total	0	12	12	00.d12	00.total.d12	control	cnt.d12	00.total.cnt.d12	0	before
0B-03-16-16	Firmicutes	71	0B.d12.total	0B	00.total	0	0	3/16/16	16876	16876	total	0	12	12	00.d12	00.total.d12	control	cnt.d12	00.total.cnt.d12	0	before
0B-03-16-16	Verrucomicrobia	34	0B.d12.total	0B	00.total	0	0	3/16/16	16876	16876	total	0	12	12	00.d12	00.total.d12	control	cnt.d12	00.total.cnt.d12	0	before
0B-03-18-16	Bacteroidetes	13336	0B.d14.total	0B	00.total	0	0	3/18/16	16878	16878	total	0	14	14	00.d14	00.total.d14	control	cnt.d14	00.total.cnt.d14	0	before
0B-03-18-16	Cyanobacteria	168	0B.d14.total	0B	00.total	0	0	3/18/16	16878	16878	total	0	14	14	00.d14	00.total.d14	control	cnt.d14	00.total.cnt.d14	0	before
0B-03-18-16	Firmicutes	8977	0B.d14.total	0B	00.total	0	0	3/18/16	16878	16878	total	0	14	14	00.d14	00.total.d14	control	cnt.d14	00.total.cnt.d14	0	before
0B-03-18-16	Proteobacteria	323	0B.d14.total	0B	00.total	0	0	3/18/16	16878	16878	total	0	14	14	00.d14	00.total.d14	control	cnt.d14	00.total.cnt.d14	0	before
0B-03-18-16	Tenericutes	737	0B.d14.total	0B	00.total	0	0	3/18/16	16878	16878	total	0	14	14	00.d14	00.total.d14	control	cnt.d14	00.total.cnt.d14	0	before
0B-03-20-16	Bacteroidetes	26957	0B.d16.total	0B	00.total	0	0	3/20/16	16880	16880	total	0	16	16	00.d16	00.total.d16	control	cnt.d16	00.total.cnt.d16	0	before
0B-03-20-16	Cyanobacteria	303	0B.d16.total	0B	00.total	0	0	3/20/16	16880	16880	total	0	16	16	00.d16	00.total.d16	control	cnt.d16	00.total.cnt.d16	0	before
0B-03-20-16	Firmicutes	9618	0B.d16.total	0B	00.total	0	0	3/20/16	16880	16880	total	0	16	16	00.d16	00.total.d16	control	cnt.d16	00.total.cnt.d16	0	before
0B-03-20-16	Proteobacteria	1170	0B.d16.total	0B	00.total	0	0	3/20/16	16880	16880	total	0	16	16	00.d16	00.total.d16	control	cnt.d16	00.total.cnt.d16	0	before
0B-03-20-16	Tenericutes	594	0B.d16.total	0B	00.total	0	0	3/20/16	16880	16880	total	0	16	16	00.d16	00.total.d16	control	cnt.d16	00.total.cnt.d16	0	before
0B-03-22-16	Bacteroidetes	23882	0B.d18.total	0B	00.total	0	0	3/22/16	16882	16882	total	0	18	18	00.d18	00.total.d18	control	cnt.d18	00.total.cnt.d18	0	before
0B-03-22-16	Cyanobacteria	195	0B.d18.total	0B	00.total	0	0	3/22/16	16882	16882	total	0	18	18	00.d18	00.total.d18	control	cnt.d18	00.total.cnt.d18	0	before
0B-03-22-16	Firmicutes	11209	0B.d18.total	0B	00.total	0	0	3/22/16	16882	16882	total	0	18	18	00.d18	00.total.d18	control	cnt.d18	00.total.cnt.d18	0	before
0B-03-22-16	Proteobacteria	1422	0B.d18.total	0B	00.total	0	0	3/22/16	16882	16882	total	0	18	18	00.d18	00.total.d18	control	cnt.d18	00.total.cnt.d18	0	before
0B-03-22-16	Tenericutes	197	0B.d18.total	0B	00.total	0	0	3/22/16	16882	16882	total	0	18	18	00.d18	00.total.d18	control	cnt.d18	00.total.cnt.d18	0	before
0B-03-24-16	Bacteroidetes	11332	0B.d20.total	0B	00.total	0	0	3/24/16	16884	16884	total	0	20	20	00.d20	00.total.d20	control	cnt.d20	00.total.cnt.d20	0	before
0B-03-24-16	Cyanobacteria	3	0B.d20.total	0B	00.total	0	0	3/24/16	16884	16884	total	0	20	20	00.d20	00.total.d20	control	cnt.d20	00.total.cnt.d20	0	before
0B-03-24-16	Firmicutes	13447	0B.d20.total	0B	00.total	0	0	3/24/16	16884	16884	total	0	20	20	00.d20	00.total.d20	control	cnt.d20	00.total.cnt.d20	0	before
0B-03-24-16	Proteobacteria	61	0B.d20.total	0B	00.total	0	0	3/24/16	16884	16884	total	0	20	20	00.d20	00.total.d20	control	cnt.d20	00.total.cnt.d20	0	before
0B-03-24-16	Tenericutes	158	0B.d20.total	0B	00.total	0	0	3/24/16	16884	16884	total	0	20	20	00.d20	00.total.d20	control	cnt.d20	00.total.cnt.d20	0	before
0B-03-28-16	Actinobacteria	12	0B.d24.total	0B	00.total	0	0	3/28/16	16888	16888	total	0	24	24	00.d24	00.total.d24	control	cnt.d24	00.total.cnt.d24	0	before
0B-03-28-16	Bacteroidetes	31385	0B.d24.total	0B	00.total	0	0	3/28/16	16888	16888	total	0	24	24	00.d24	00.total.d24	control	cnt.d24	00.total.cnt.d24	0	before
0B-03-28-16	Cyanobacteria	511	0B.d24.total	0B	00.total	0	0	3/28/16	16888	16888	total	0	24	24	00.d24	00.total.d24	control	cnt.d24	00.total.cnt.d24	0	before
0B-03-28-16	Firmicutes	9565	0B.d24.total	0B	00.total	0	0	3/28/16	16888	16888	total	0	24	24	00.d24	00.total.d24	control	cnt.d24	00.total.cnt.d24	0	before
0B-03-28-16	Proteobacteria	2046	0B.d24.total	0B	00.total	0	0	3/28/16	16888	16888	total	0	24	24	00.d24	00.total.d24	control	cnt.d24	00.total.cnt.d24	0	before
0B-03-28-16	Tenericutes	584	0B.d24.total	0B	00.total	0	0	3/28/16	16888	16888	total	0	24	24	00.d24	00.total.d24	control	cnt.d24	00.total.cnt.d24	0	before
0B-04-05-16	Bacteroidetes	10700	0B.d32.total	0B	00.total	0	0	4/5/16	16896	16896	total	0	32	32	00.d32	00.total.d32	control	cnt.d32	00.total.cnt.d32	0	before
0B-04-05-16	Firmicutes	12887	0B.d32.total	0B	00.total	0	0	4/5/16	16896	16896	total	0	32	32	00.d32	00.total.d32	control	cnt.d32	00.total.cnt.d32	0	before
0B-04-05-16	Proteobacteria	114	0B.d32.total	0B	00.total	0	0	4/5/16	16896	16896	total	0	32	32	00.d32	00.total.d32	control	cnt.d32	00.total.cnt.d32	0	before
0B-04-05-16	Tenericutes	584	0B.d32.total	0B	00.total	0	0	4/5/16	16896	16896	total	0	32	32	00.d32	00.total.d32	control	cnt.d32	00.total.cnt.d32	0	before
0C-03-03-16	Actinobacteria	3	0C.d-1.total	0C	00.total	0	0	3/3/16	16863	16863	total	0	-1	-1	00.d-1	00.total.d-1	control	cnt.d-1	00.total.cnt.d-1	0	before
0C-03-03-16	Bacteroidetes	9247	0C.d-1.total	0C	00.total	0	0	3/3/16	16863	16863	total	0	-1	-1	00.d-1	00.total.d-1	control	cnt.d-1	00.total.cnt.d-1	0	before
0C-03-03-16	Cyanobacteria	35	0C.d-1.total	0C	00.total	0	0	3/3/16	16863	16863	total	0	-1	-1	00.d-1	00.total.d-1	control	cnt.d-1	00.total.cnt.d-1	0	before
0C-03-03-16	Firmicutes	4549	0C.d-1.total	0C	00.total	0	0	3/3/16	16863	16863	total	0	-1	-1	00.d-1	00.total.d-1	control	cnt.d-1	00.total.cnt.d-1	0	before
0C-03-03-16	Proteobacteria	235	0C.d-1.total	0C	00.total	0	0	3/3/16	16863	16863	total	0	-1	-1	00.d-1	00.total.d-1	control	cnt.d-1	00.total.cnt.d-1	0	before
0C-03-03-16	Tenericutes	65	0C.d-1.total	0C	00.total	0	0	3/3/16	16863	16863	total	0	-1	-1	00.d-1	00.total.d-1	control	cnt.d-1	00.total.cnt.d-1	0	before
0C-03-04-16	Actinobacteria	4	0C.d00.total	0C	00.total	0	0	3/4/16	16864	16864	total	0	0	0	00.d00	00.total.d00	control	cnt.d00	00.total.cnt.d00	0	before
0C-03-04-16	Bacteroidetes	15189	0C.d00.total	0C	00.total	0	0	3/4/16	16864	16864	total	0	0	0	00.d00	00.total.d00	control	cnt.d00	00.total.cnt.d00	0	before
0C-03-04-16	Cyanobacteria	122	0C.d00.total	0C	00.total	0	0	3/4/16	16864	16864	total	0	0	0	00.d00	00.total.d00	control	cnt.d00	00.total.cnt.d00	0	before
0C-03-04-16	Firmicutes	6039	0C.d00.total	0C	00.total	0	0	3/4/16	16864	16864	total	0	0	0	00.d00	00.total.d00	control	cnt.d00	00.total.cnt.d00	0	before
0C-03-04-16	Proteobacteria	451	0C.d00.total	0C	00.total	0	0	3/4/16	16864	16864	total	0	0	0	00.d00	00.total.d00	control	cnt.d00	00.total.cnt.d00	0	before
0C-03-04-16	Tenericutes	445	0C.d00.total	0C	00.total	0	0	3/4/16	16864	16864	total	0	0	0	00.d00	00.total.d00	control	cnt.d00	00.total.cnt.d00	0	before
0C-03-06-16	Actinobacteria	2	0C.d02.total	0C	00.total	0	0	3/6/16	16866	16866	total	0	2	2	00.d02	00.total.d02	control	cnt.d02	00.total.cnt.d02	0	before
0C-03-06-16	Bacteroidetes	13574	0C.d02.total	0C	00.total	0	0	3/6/16	16866	16866	total	0	2	2	00.d02	00.total.d02	control	cnt.d02	00.total.cnt.d02	0	before
0C-03-06-16	Firmicutes	7966	0C.d02.total	0C	00.total	0	0	3/6/16	16866	16866	total	0	2	2	00.d02	00.total.d02	control	cnt.d02	00.total.cnt.d02	0	before
0C-03-06-16	Proteobacteria	53	0C.d02.total	0C	00.total	0	0	3/6/16	16866	16866	total	0	2	2	00.d02	00.total.d02	control	cnt.d02	00.total.cnt.d02	0	before
0C-03-06-16	Tenericutes	339	0C.d02.total	0C	00.total	0	0	3/6/16	16866	16866	total	0	2	2	00.d02	00.total.d02	control	cnt.d02	00.total.cnt.d02	0	before
0C-03-08-16	Bacteroidetes	18310	0C.d04.total	0C	00.total	0	0	3/8/16	16868	16868	total	0	4	4	00.d04	00.total.d04	control	cnt.d04	00.total.cnt.d04	0	before
0C-03-08-16	Cyanobacteria	9	0C.d04.total	0C	00.total	0	0	3/8/16	16868	16868	total	0	4	4	00.d04	00.total.d04	control	cnt.d04	00.total.cnt.d04	0	before
0C-03-08-16	Firmicutes	4382	0C.d04.total	0C	00.total	0	0	3/8/16	16868	16868	total	0	4	4	00.d04	00.total.d04	control	cnt.d04	00.total.cnt.d04	0	before
0C-03-08-16	Proteobacteria	71	0C.d04.total	0C	00.total	0	0	3/8/16	16868	16868	total	0	4	4	00.d04	00.total.d04	control	cnt.d04	00.total.cnt.d04	0	before
0C-03-08-16	Tenericutes	273	0C.d04.total	0C	00.total	0	0	3/8/16	16868	16868	total	0	4	4	00.d04	00.total.d04	control	cnt.d04	00.total.cnt.d04	0	before
0C-03-10-16	Bacteroidetes	16149	0C.d06.total	0C	00.total	0	0	3/10/16	16870	16870	total	0	6	6	00.d06	00.total.d06	control	cnt.d06	00.total.cnt.d06	0	before
0C-03-10-16	Firmicutes	5456	0C.d06.total	0C	00.total	0	0	3/10/16	16870	16870	total	0	6	6	00.d06	00.total.d06	control	cnt.d06	00.total.cnt.d06	0	before
0C-03-10-16	Proteobacteria	38	0C.d06.total	0C	00.total	0	0	3/10/16	16870	16870	total	0	6	6	00.d06	00.total.d06	control	cnt.d06	00.total.cnt.d06	0	before
0C-03-10-16	Tenericutes	193	0C.d06.total	0C	00.total	0	0	3/10/16	16870	16870	total	0	6	6	00.d06	00.total.d06	control	cnt.d06	00.total.cnt.d06	0	before
0C-03-10-16	Verrucomicrobia	3	0C.d06.total	0C	00.total	0	0	3/10/16	16870	16870	total	0	6	6	00.d06	00.total.d06	control	cnt.d06	00.total.cnt.d06	0	before
0C-03-12-16	Bacteroidetes	14606	0C.d08.total	0C	00.total	0	0	3/12/16	16872	16872	total	0	8	8	00.d08	00.total.d08	control	cnt.d08	00.total.cnt.d08	0	before
0C-03-12-16	Cyanobacteria	11	0C.d08.total	0C	00.total	0	0	3/12/16	16872	16872	total	0	8	8	00.d08	00.total.d08	control	cnt.d08	00.total.cnt.d08	0	before
0C-03-12-16	Firmicutes	7428	0C.d08.total	0C	00.total	0	0	3/12/16	16872	16872	total	0	8	8	00.d08	00.total.d08	control	cnt.d08	00.total.cnt.d08	0	before
0C-03-12-16	Proteobacteria	146	0C.d08.total	0C	00.total	0	0	3/12/16	16872	16872	total	0	8	8	00.d08	00.total.d08	control	cnt.d08	00.total.cnt.d08	0	before
0C-03-12-16	Tenericutes	176	0C.d08.total	0C	00.total	0	0	3/12/16	16872	16872	total	0	8	8	00.d08	00.total.d08	control	cnt.d08	00.total.cnt.d08	0	before
0C-03-14-16	Bacteroidetes	18523	0C.d10.total	0C	00.total	0	0	3/14/16	16874	16874	total	0	10	10	00.d10	00.total.d10	control	cnt.d10	00.total.cnt.d10	0	before
0C-03-14-16	Cyanobacteria	147	0C.d10.total	0C	00.total	0	0	3/14/16	16874	16874	total	0	10	10	00.d10	00.total.d10	control	cnt.d10	00.total.cnt.d10	0	before
0C-03-14-16	Firmicutes	7616	0C.d10.total	0C	00.total	0	0	3/14/16	16874	16874	total	0	10	10	00.d10	00.total.d10	control	cnt.d10	00.total.cnt.d10	0	before
0C-03-14-16	Proteobacteria	1009	0C.d10.total	0C	00.total	0	0	3/14/16	16874	16874	total	0	10	10	00.d10	00.total.d10	control	cnt.d10	00.total.cnt.d10	0	before
0C-03-14-16	Tenericutes	361	0C.d10.total	0C	00.total	0	0	3/14/16	16874	16874	total	0	10	10	00.d10	00.total.d10	control	cnt.d10	00.total.cnt.d10	0	before
0C-03-16-16	Bacteroidetes	9052	0C.d12.total	0C	00.total	0	0	3/16/16	16876	16876	total	0	12	12	00.d12	00.total.d12	control	cnt.d12	00.total.cnt.d12	0	before
0C-03-16-16	Cyanobacteria	8	0C.d12.total	0C	00.total	0	0	3/16/16	16876	16876	total	0	12	12	00.d12	00.total.d12	control	cnt.d12	00.total.cnt.d12	0	before
0C-03-16-16	Euryarchaeota	16	0C.d12.total	0C	00.total	0	0	3/16/16	16876	16876	total	0	12	12	00.d12	00.total.d12	control	cnt.d12	00.total.cnt.d12	0	before
0C-03-16-16	Firmicutes	9590	0C.d12.total	0C	00.total	0	0	3/16/16	16876	16876	total	0	12	12	00.d12	00.total.d12	control	cnt.d12	00.total.cnt.d12	0	before
0C-03-16-16	Proteobacteria	170	0C.d12.total	0C	00.total	0	0	3/16/16	16876	16876	total	0	12	12	00.d12	00.total.d12	control	cnt.d12	00.total.cnt.d12	0	before
0C-03-16-16	Tenericutes	1230	0C.d12.total	0C	00.total	0	0	3/16/16	16876	16876	total	0	12	12	00.d12	00.total.d12	control	cnt.d12	00.total.cnt.d12	0	before
0C-03-16-16	Verrucomicrobia	13	0C.d12.total	0C	00.total	0	0	3/16/16	16876	16876	total	0	12	12	00.d12	00.total.d12	control	cnt.d12	00.total.cnt.d12	0	before
0C-03-18-16	Bacteroidetes	25587	0C.d14.total	0C	00.total	0	0	3/18/16	16878	16878	total	0	14	14	00.d14	00.total.d14	control	cnt.d14	00.total.cnt.d14	0	before
0C-03-18-16	Cyanobacteria	81	0C.d14.total	0C	00.total	0	0	3/18/16	16878	16878	total	0	14	14	00.d14	00.total.d14	control	cnt.d14	00.total.cnt.d14	0	before
0C-03-18-16	Firmicutes	9880	0C.d14.total	0C	00.total	0	0	3/18/16	16878	16878	total	0	14	14	00.d14	00.total.d14	control	cnt.d14	00.total.cnt.d14	0	before
0C-03-18-16	Proteobacteria	377	0C.d14.total	0C	00.total	0	0	3/18/16	16878	16878	total	0	14	14	00.d14	00.total.d14	control	cnt.d14	00.total.cnt.d14	0	before
0C-03-18-16	Tenericutes	947	0C.d14.total	0C	00.total	0	0	3/18/16	16878	16878	total	0	14	14	00.d14	00.total.d14	control	cnt.d14	00.total.cnt.d14	0	before
0C-03-20-16	Bacteroidetes	21086	0C.d16.total	0C	00.total	0	0	3/20/16	16880	16880	total	0	16	16	00.d16	00.total.d16	control	cnt.d16	00.total.cnt.d16	0	before
0C-03-20-16	Cyanobacteria	6	0C.d16.total	0C	00.total	0	0	3/20/16	16880	16880	total	0	16	16	00.d16	00.total.d16	control	cnt.d16	00.total.cnt.d16	0	before
0C-03-20-16	Firmicutes	12942	0C.d16.total	0C	00.total	0	0	3/20/16	16880	16880	total	0	16	16	00.d16	00.total.d16	control	cnt.d16	00.total.cnt.d16	0	before
0C-03-20-16	Proteobacteria	22	0C.d16.total	0C	00.total	0	0	3/20/16	16880	16880	total	0	16	16	00.d16	00.total.d16	control	cnt.d16	00.total.cnt.d16	0	before
0C-03-20-16	Tenericutes	2071	0C.d16.total	0C	00.total	0	0	3/20/16	16880	16880	total	0	16	16	00.d16	00.total.d16	control	cnt.d16	00.total.cnt.d16	0	before
0C-03-22-16	Bacteroidetes	29040	0C.d18.total	0C	00.total	0	0	3/22/16	16882	16882	total	0	18	18	00.d18	00.total.d18	control	cnt.d18	00.total.cnt.d18	0	before
0C-03-22-16	Cyanobacteria	14	0C.d18.total	0C	00.total	0	0	3/22/16	16882	16882	total	0	18	18	00.d18	00.total.d18	control	cnt.d18	00.total.cnt.d18	0	before
0C-03-22-16	Firmicutes	11849	0C.d18.total	0C	00.total	0	0	3/22/16	16882	16882	total	0	18	18	00.d18	00.total.d18	control	cnt.d18	00.total.cnt.d18	0	before
0C-03-22-16	Proteobacteria	62	0C.d18.total	0C	00.total	0	0	3/22/16	16882	16882	total	0	18	18	00.d18	00.total.d18	control	cnt.d18	00.total.cnt.d18	0	before
0C-03-22-16	Tenericutes	524	0C.d18.total	0C	00.total	0	0	3/22/16	16882	16882	total	0	18	18	00.d18	00.total.d18	control	cnt.d18	00.total.cnt.d18	0	before
0C-03-24-16	Bacteroidetes	17792	0C.d20.total	0C	00.total	0	0	3/24/16	16884	16884	total	0	20	20	00.d20	00.total.d20	control	cnt.d20	00.total.cnt.d20	0	before
0C-03-24-16	Cyanobacteria	25	0C.d20.total	0C	00.total	0	0	3/24/16	16884	16884	total	0	20	20	00.d20	00.total.d20	control	cnt.d20	00.total.cnt.d20	0	before
0C-03-24-16	Firmicutes	11247	0C.d20.total	0C	00.total	0	0	3/24/16	16884	16884	total	0	20	20	00.d20	00.total.d20	control	cnt.d20	00.total.cnt.d20	0	before
0C-03-24-16	Proteobacteria	270	0C.d20.total	0C	00.total	0	0	3/24/16	16884	16884	total	0	20	20	00.d20	00.total.d20	control	cnt.d20	00.total.cnt.d20	0	before
0C-03-24-16	Tenericutes	523	0C.d20.total	0C	00.total	0	0	3/24/16	16884	16884	total	0	20	20	00.d20	00.total.d20	control	cnt.d20	00.total.cnt.d20	0	before
0C-03-28-16	Bacteroidetes	27751	0C.d24.total	0C	00.total	0	0	3/28/16	16888	16888	total	0	24	24	00.d24	00.total.d24	control	cnt.d24	00.total.cnt.d24	0	before
0C-03-28-16	Cyanobacteria	103	0C.d24.total	0C	00.total	0	0	3/28/16	16888	16888	total	0	24	24	00.d24	00.total.d24	control	cnt.d24	00.total.cnt.d24	0	before
0C-03-28-16	Firmicutes	9167	0C.d24.total	0C	00.total	0	0	3/28/16	16888	16888	total	0	24	24	00.d24	00.total.d24	control	cnt.d24	00.total.cnt.d24	0	before
0C-03-28-16	Proteobacteria	486	0C.d24.total	0C	00.total	0	0	3/28/16	16888	16888	total	0	24	24	00.d24	00.total.d24	control	cnt.d24	00.total.cnt.d24	0	before
0C-03-28-16	Tenericutes	800	0C.d24.total	0C	00.total	0	0	3/28/16	16888	16888	total	0	24	24	00.d24	00.total.d24	control	cnt.d24	00.total.cnt.d24	0	before
0C-04-05-16	Bacteroidetes	26537	0C.d32.total	0C	00.total	0	0	4/5/16	16896	16896	total	0	32	32	00.d32	00.total.d32	control	cnt.d32	00.total.cnt.d32	0	before
0C-04-05-16	Cyanobacteria	267	0C.d32.total	0C	00.total	0	0	4/5/16	16896	16896	total	0	32	32	00.d32	00.total.d32	control	cnt.d32	00.total.cnt.d32	0	before
0C-04-05-16	Firmicutes	9192	0C.d32.total	0C	00.total	0	0	4/5/16	16896	16896	total	0	32	32	00.d32	00.total.d32	control	cnt.d32	00.total.cnt.d32	0	before
0C-04-05-16	Proteobacteria	1353	0C.d32.total	0C	00.total	0	0	4/5/16	16896	16896	total	0	32	32	00.d32	00.total.d32	control	cnt.d32	00.total.cnt.d32	0	before
0C-04-05-16	Tenericutes	645	0C.d32.total	0C	00.total	0	0	4/5/16	16896	16896	total	0	32	32	00.d32	00.total.d32	control	cnt.d32	00.total.cnt.d32	0	before
0D-03-03-16	Bacteroidetes	16969	0D.d-1.total	0D	00.total	0	0	3/3/16	16863	16863	total	0	-1	-1	00.d-1	00.total.d-1	control	cnt.d-1	00.total.cnt.d-1	0	before
0D-03-03-16	Cyanobacteria	14	0D.d-1.total	0D	00.total	0	0	3/3/16	16863	16863	total	0	-1	-1	00.d-1	00.total.d-1	control	cnt.d-1	00.total.cnt.d-1	0	before
0D-03-03-16	Firmicutes	3954	0D.d-1.total	0D	00.total	0	0	3/3/16	16863	16863	total	0	-1	-1	00.d-1	00.total.d-1	control	cnt.d-1	00.total.cnt.d-1	0	before
0D-03-03-16	Proteobacteria	111	0D.d-1.total	0D	00.total	0	0	3/3/16	16863	16863	total	0	-1	-1	00.d-1	00.total.d-1	control	cnt.d-1	00.total.cnt.d-1	0	before
0D-03-03-16	Tenericutes	588	0D.d-1.total	0D	00.total	0	0	3/3/16	16863	16863	total	0	-1	-1	00.d-1	00.total.d-1	control	cnt.d-1	00.total.cnt.d-1	0	before
0D-03-03-16	Verrucomicrobia	6	0D.d-1.total	0D	00.total	0	0	3/3/16	16863	16863	total	0	-1	-1	00.d-1	00.total.d-1	control	cnt.d-1	00.total.cnt.d-1	0	before
0D-03-04-16	Bacteroidetes	11625	0D.d00.total	0D	00.total	0	0	3/4/16	16864	16864	total	0	0	0	00.d00	00.total.d00	control	cnt.d00	00.total.cnt.d00	0	before
0D-03-04-16	Cyanobacteria	34	0D.d00.total	0D	00.total	0	0	3/4/16	16864	16864	total	0	0	0	00.d00	00.total.d00	control	cnt.d00	00.total.cnt.d00	0	before
0D-03-04-16	Firmicutes	7437	0D.d00.total	0D	00.total	0	0	3/4/16	16864	16864	total	0	0	0	00.d00	00.total.d00	control	cnt.d00	00.total.cnt.d00	0	before
0D-03-04-16	Proteobacteria	288	0D.d00.total	0D	00.total	0	0	3/4/16	16864	16864	total	0	0	0	00.d00	00.total.d00	control	cnt.d00	00.total.cnt.d00	0	before
0D-03-04-16	Tenericutes	1986	0D.d00.total	0D	00.total	0	0	3/4/16	16864	16864	total	0	0	0	00.d00	00.total.d00	control	cnt.d00	00.total.cnt.d00	0	before
0D-03-06-16	Actinobacteria	3	0D.d02.total	0D	00.total	0	0	3/6/16	16866	16866	total	0	2	2	00.d02	00.total.d02	control	cnt.d02	00.total.cnt.d02	0	before
0D-03-06-16	Bacteroidetes	19926	0D.d02.total	0D	00.total	0	0	3/6/16	16866	16866	total	0	2	2	00.d02	00.total.d02	control	cnt.d02	00.total.cnt.d02	0	before
0D-03-06-16	Cyanobacteria	152	0D.d02.total	0D	00.total	0	0	3/6/16	16866	16866	total	0	2	2	00.d02	00.total.d02	control	cnt.d02	00.total.cnt.d02	0	before
0D-03-06-16	Firmicutes	5615	0D.d02.total	0D	00.total	0	0	3/6/16	16866	16866	total	0	2	2	00.d02	00.total.d02	control	cnt.d02	00.total.cnt.d02	0	before
0D-03-06-16	Proteobacteria	1226	0D.d02.total	0D	00.total	0	0	3/6/16	16866	16866	total	0	2	2	00.d02	00.total.d02	control	cnt.d02	00.total.cnt.d02	0	before
0D-03-06-16	Tenericutes	1514	0D.d02.total	0D	00.total	0	0	3/6/16	16866	16866	total	0	2	2	00.d02	00.total.d02	control	cnt.d02	00.total.cnt.d02	0	before
0D-03-08-16	Actinobacteria	2	0D.d04.total	0D	00.total	0	0	3/8/16	16868	16868	total	0	4	4	00.d04	00.total.d04	control	cnt.d04	00.total.cnt.d04	0	before
0D-03-08-16	Bacteroidetes	17442	0D.d04.total	0D	00.total	0	0	3/8/16	16868	16868	total	0	4	4	00.d04	00.total.d04	control	cnt.d04	00.total.cnt.d04	0	before
0D-03-08-16	Cyanobacteria	166	0D.d04.total	0D	00.total	0	0	3/8/16	16868	16868	total	0	4	4	00.d04	00.total.d04	control	cnt.d04	00.total.cnt.d04	0	before
0D-03-08-16	Firmicutes	7069	0D.d04.total	0D	00.total	0	0	3/8/16	16868	16868	total	0	4	4	00.d04	00.total.d04	control	cnt.d04	00.total.cnt.d04	0	before
0D-03-08-16	Proteobacteria	1094	0D.d04.total	0D	00.total	0	0	3/8/16	16868	16868	total	0	4	4	00.d04	00.total.d04	control	cnt.d04	00.total.cnt.d04	0	before
0D-03-08-16	Tenericutes	775	0D.d04.total	0D	00.total	0	0	3/8/16	16868	16868	total	0	4	4	00.d04	00.total.d04	control	cnt.d04	00.total.cnt.d04	0	before
0D-03-10-16	Bacteroidetes	20461	0D.d06.total	0D	00.total	0	0	3/10/16	16870	16870	total	0	6	6	00.d06	00.total.d06	control	cnt.d06	00.total.cnt.d06	0	before
0D-03-10-16	Cyanobacteria	52	0D.d06.total	0D	00.total	0	0	3/10/16	16870	16870	total	0	6	6	00.d06	00.total.d06	control	cnt.d06	00.total.cnt.d06	0	before
0D-03-10-16	Firmicutes	5668	0D.d06.total	0D	00.total	0	0	3/10/16	16870	16870	total	0	6	6	00.d06	00.total.d06	control	cnt.d06	00.total.cnt.d06	0	before
0D-03-10-16	Proteobacteria	763	0D.d06.total	0D	00.total	0	0	3/10/16	16870	16870	total	0	6	6	00.d06	00.total.d06	control	cnt.d06	00.total.cnt.d06	0	before
0D-03-10-16	Tenericutes	223	0D.d06.total	0D	00.total	0	0	3/10/16	16870	16870	total	0	6	6	00.d06	00.total.d06	control	cnt.d06	00.total.cnt.d06	0	before
0D-03-12-16	Actinobacteria	13	0D.d08.total	0D	00.total	0	0	3/12/16	16872	16872	total	0	8	8	00.d08	00.total.d08	control	cnt.d08	00.total.cnt.d08	0	before
0D-03-12-16	Bacteroidetes	22725	0D.d08.total	0D	00.total	0	0	3/12/16	16872	16872	total	0	8	8	00.d08	00.total.d08	control	cnt.d08	00.total.cnt.d08	0	before
0D-03-12-16	Cyanobacteria	114	0D.d08.total	0D	00.total	0	0	3/12/16	16872	16872	total	0	8	8	00.d08	00.total.d08	control	cnt.d08	00.total.cnt.d08	0	before
0D-03-12-16	Firmicutes	7472	0D.d08.total	0D	00.total	0	0	3/12/16	16872	16872	total	0	8	8	00.d08	00.total.d08	control	cnt.d08	00.total.cnt.d08	0	before
0D-03-12-16	Proteobacteria	1278	0D.d08.total	0D	00.total	0	0	3/12/16	16872	16872	total	0	8	8	00.d08	00.total.d08	control	cnt.d08	00.total.cnt.d08	0	before
0D-03-12-16	Tenericutes	509	0D.d08.total	0D	00.total	0	0	3/12/16	16872	16872	total	0	8	8	00.d08	00.total.d08	control	cnt.d08	00.total.cnt.d08	0	before
0D-03-14-16	Bacteroidetes	8186	0D.d10.total	0D	00.total	0	0	3/14/16	16874	16874	total	0	10	10	00.d10	00.total.d10	control	cnt.d10	00.total.cnt.d10	0	before
0D-03-14-16	Firmicutes	5813	0D.d10.total	0D	00.total	0	0	3/14/16	16874	16874	total	0	10	10	00.d10	00.total.d10	control	cnt.d10	00.total.cnt.d10	0	before
0D-03-14-16	Proteobacteria	91	0D.d10.total	0D	00.total	0	0	3/14/16	16874	16874	total	0	10	10	00.d10	00.total.d10	control	cnt.d10	00.total.cnt.d10	0	before
0D-03-14-16	Tenericutes	511	0D.d10.total	0D	00.total	0	0	3/14/16	16874	16874	total	0	10	10	00.d10	00.total.d10	control	cnt.d10	00.total.cnt.d10	0	before
0D-03-14-16	Verrucomicrobia	6	0D.d10.total	0D	00.total	0	0	3/14/16	16874	16874	total	0	10	10	00.d10	00.total.d10	control	cnt.d10	00.total.cnt.d10	0	before
0D-03-16-16	Bacteroidetes	18927	0D.d12.total	0D	00.total	0	0	3/16/16	16876	16876	total	0	12	12	00.d12	00.total.d12	control	cnt.d12	00.total.cnt.d12	0	before
0D-03-16-16	Cyanobacteria	40	0D.d12.total	0D	00.total	0	0	3/16/16	16876	16876	total	0	12	12	00.d12	00.total.d12	control	cnt.d12	00.total.cnt.d12	0	before
0D-03-16-16	Firmicutes	5081	0D.d12.total	0D	00.total	0	0	3/16/16	16876	16876	total	0	12	12	00.d12	00.total.d12	control	cnt.d12	00.total.cnt.d12	0	before
0D-03-16-16	Proteobacteria	1091	0D.d12.total	0D	00.total	0	0	3/16/16	16876	16876	total	0	12	12	00.d12	00.total.d12	control	cnt.d12	00.total.cnt.d12	0	before
0D-03-16-16	Tenericutes	1099	0D.d12.total	0D	00.total	0	0	3/16/16	16876	16876	total	0	12	12	00.d12	00.total.d12	control	cnt.d12	00.total.cnt.d12	0	before
0D-03-16-16	Verrucomicrobia	11	0D.d12.total	0D	00.total	0	0	3/16/16	16876	16876	total	0	12	12	00.d12	00.total.d12	control	cnt.d12	00.total.cnt.d12	0	before
0D-03-18-16	Bacteroidetes	13632	0D.d14.total	0D	00.total	0	0	3/18/16	16878	16878	total	0	14	14	00.d14	00.total.d14	control	cnt.d14	00.total.cnt.d14	0	before
0D-03-18-16	Cyanobacteria	9	0D.d14.total	0D	00.total	0	0	3/18/16	16878	16878	total	0	14	14	00.d14	00.total.d14	control	cnt.d14	00.total.cnt.d14	0	before
0D-03-18-16	Firmicutes	8248	0D.d14.total	0D	00.total	0	0	3/18/16	16878	16878	total	0	14	14	00.d14	00.total.d14	control	cnt.d14	00.total.cnt.d14	0	before
0D-03-18-16	Proteobacteria	246	0D.d14.total	0D	00.total	0	0	3/18/16	16878	16878	total	0	14	14	00.d14	00.total.d14	control	cnt.d14	00.total.cnt.d14	0	before
0D-03-18-16	Tenericutes	265	0D.d14.total	0D	00.total	0	0	3/18/16	16878	16878	total	0	14	14	00.d14	00.total.d14	control	cnt.d14	00.total.cnt.d14	0	before
0D-03-20-16	Actinobacteria	5	0D.d16.total	0D	00.total	0	0	3/20/16	16880	16880	total	0	16	16	00.d16	00.total.d16	control	cnt.d16	00.total.cnt.d16	0	before
0D-03-20-16	Bacteroidetes	23933	0D.d16.total	0D	00.total	0	0	3/20/16	16880	16880	total	0	16	16	00.d16	00.total.d16	control	cnt.d16	00.total.cnt.d16	0	before
0D-03-20-16	Cyanobacteria	92	0D.d16.total	0D	00.total	0	0	3/20/16	16880	16880	total	0	16	16	00.d16	00.total.d16	control	cnt.d16	00.total.cnt.d16	0	before
0D-03-20-16	Firmicutes	7418	0D.d16.total	0D	00.total	0	0	3/20/16	16880	16880	total	0	16	16	00.d16	00.total.d16	control	cnt.d16	00.total.cnt.d16	0	before
0D-03-20-16	Proteobacteria	1076	0D.d16.total	0D	00.total	0	0	3/20/16	16880	16880	total	0	16	16	00.d16	00.total.d16	control	cnt.d16	00.total.cnt.d16	0	before
0D-03-20-16	Tenericutes	643	0D.d16.total	0D	00.total	0	0	3/20/16	16880	16880	total	0	16	16	00.d16	00.total.d16	control	cnt.d16	00.total.cnt.d16	0	before
0D-03-22-16	Bacteroidetes	23250	0D.d18.total	0D	00.total	0	0	3/22/16	16882	16882	total	0	18	18	00.d18	00.total.d18	control	cnt.d18	00.total.cnt.d18	0	before
0D-03-22-16	Cyanobacteria	170	0D.d18.total	0D	00.total	0	0	3/22/16	16882	16882	total	0	18	18	00.d18	00.total.d18	control	cnt.d18	00.total.cnt.d18	0	before
0D-03-22-16	Firmicutes	12615	0D.d18.total	0D	00.total	0	0	3/22/16	16882	16882	total	0	18	18	00.d18	00.total.d18	control	cnt.d18	00.total.cnt.d18	0	before
0D-03-22-16	Proteobacteria	1924	0D.d18.total	0D	00.total	0	0	3/22/16	16882	16882	total	0	18	18	00.d18	00.total.d18	control	cnt.d18	00.total.cnt.d18	0	before
0D-03-22-16	Tenericutes	1079	0D.d18.total	0D	00.total	0	0	3/22/16	16882	16882	total	0	18	18	00.d18	00.total.d18	control	cnt.d18	00.total.cnt.d18	0	before
0D-03-24-16	Actinobacteria	4	0D.d20.total	0D	00.total	0	0	3/24/16	16884	16884	total	0	20	20	00.d20	00.total.d20	control	cnt.d20	00.total.cnt.d20	0	before
0D-03-24-16	Bacteroidetes	23878	0D.d20.total	0D	00.total	0	0	3/24/16	16884	16884	total	0	20	20	00.d20	00.total.d20	control	cnt.d20	00.total.cnt.d20	0	before
0D-03-24-16	Cyanobacteria	164	0D.d20.total	0D	00.total	0	0	3/24/16	16884	16884	total	0	20	20	00.d20	00.total.d20	control	cnt.d20	00.total.cnt.d20	0	before
0D-03-24-16	Firmicutes	7826	0D.d20.total	0D	00.total	0	0	3/24/16	16884	16884	total	0	20	20	00.d20	00.total.d20	control	cnt.d20	00.total.cnt.d20	0	before
0D-03-24-16	Proteobacteria	1007	0D.d20.total	0D	00.total	0	0	3/24/16	16884	16884	total	0	20	20	00.d20	00.total.d20	control	cnt.d20	00.total.cnt.d20	0	before
0D-03-24-16	Tenericutes	1216	0D.d20.total	0D	00.total	0	0	3/24/16	16884	16884	total	0	20	20	00.d20	00.total.d20	control	cnt.d20	00.total.cnt.d20	0	before
0D-03-28-16	Bacteroidetes	20750	0D.d24.total	0D	00.total	0	0	3/28/16	16888	16888	total	0	24	24	00.d24	00.total.d24	control	cnt.d24	00.total.cnt.d24	0	before
0D-03-28-16	Firmicutes	10166	0D.d24.total	0D	00.total	0	0	3/28/16	16888	16888	total	0	24	24	00.d24	00.total.d24	control	cnt.d24	00.total.cnt.d24	0	before
0D-03-28-16	Proteobacteria	10	0D.d24.total	0D	00.total	0	0	3/28/16	16888	16888	total	0	24	24	00.d24	00.total.d24	control	cnt.d24	00.total.cnt.d24	0	before
0D-03-28-16	Tenericutes	438	0D.d24.total	0D	00.total	0	0	3/28/16	16888	16888	total	0	24	24	00.d24	00.total.d24	control	cnt.d24	00.total.cnt.d24	0	before
0D-04-05-16	Actinobacteria	13	0D.d32.total	0D	00.total	0	0	4/5/16	16896	16896	total	0	32	32	00.d32	00.total.d32	control	cnt.d32	00.total.cnt.d32	0	before
0D-04-05-16	Bacteroidetes	23093	0D.d32.total	0D	00.total	0	0	4/5/16	16896	16896	total	0	32	32	00.d32	00.total.d32	control	cnt.d32	00.total.cnt.d32	0	before
0D-04-05-16	Cyanobacteria	14	0D.d32.total	0D	00.total	0	0	4/5/16	16896	16896	total	0	32	32	00.d32	00.total.d32	control	cnt.d32	00.total.cnt.d32	0	before
0D-04-05-16	Firmicutes	7744	0D.d32.total	0D	00.total	0	0	4/5/16	16896	16896	total	0	32	32	00.d32	00.total.d32	control	cnt.d32	00.total.cnt.d32	0	before
0D-04-05-16	Proteobacteria	96	0D.d32.total	0D	00.total	0	0	4/5/16	16896	16896	total	0	32	32	00.d32	00.total.d32	control	cnt.d32	00.total.cnt.d32	0	before
0D-04-05-16	Tenericutes	653	0D.d32.total	0D	00.total	0	0	4/5/16	16896	16896	total	0	32	32	00.d32	00.total.d32	control	cnt.d32	00.total.cnt.d32	0	before
16A-03-03-16	Bacteroidetes	18791	16A.d-1.total	16A	16.total	16	16	3/3/16	16863	16863	total	0	-1	-1	16.d-1	16.total.d-1	non-responder	non.d-1	16.total.non.d-1	16	before
16A-03-03-16	Cyanobacteria	21	16A.d-1.total	16A	16.total	16	16	3/3/16	16863	16863	total	0	-1	-1	16.d-1	16.total.d-1	non-responder	non.d-1	16.total.non.d-1	16	before
16A-03-03-16	Firmicutes	11666	16A.d-1.total	16A	16.total	16	16	3/3/16	16863	16863	total	0	-1	-1	16.d-1	16.total.d-1	non-responder	non.d-1	16.total.non.d-1	16	before
16A-03-03-16	Proteobacteria	435	16A.d-1.total	16A	16.total	16	16	3/3/16	16863	16863	total	0	-1	-1	16.d-1	16.total.d-1	non-responder	non.d-1	16.total.non.d-1	16	before
16A-03-04-16	Bacteroidetes	27029	16A.d00.total	16A	16.total	16	16	3/4/16	16864	16864	total	0	0	0	16.d00	16.total.d00	non-responder	non.d00	16.total.non.d00	16	before
16A-03-04-16	Cyanobacteria	116	16A.d00.total	16A	16.total	16	16	3/4/16	16864	16864	total	0	0	0	16.d00	16.total.d00	non-responder	non.d00	16.total.non.d00	16	before
16A-03-04-16	Firmicutes	6535	16A.d00.total	16A	16.total	16	16	3/4/16	16864	16864	total	0	0	0	16.d00	16.total.d00	non-responder	non.d00	16.total.non.d00	16	before
16A-03-04-16	Proteobacteria	2115	16A.d00.total	16A	16.total	16	16	3/4/16	16864	16864	total	0	0	0	16.d00	16.total.d00	non-responder	non.d00	16.total.non.d00	16	before
16A-03-04-16	Tenericutes	31	16A.d00.total	16A	16.total	16	16	3/4/16	16864	16864	total	0	0	0	16.d00	16.total.d00	non-responder	non.d00	16.total.non.d00	16	before
16A-03-20-16	Actinobacteria	5	16A.d16.total	16A	16.total	16	16	3/20/16	16880	16880	total	0	16	16	16.d16	16.total.d16	non-responder	non.d16	16.total.non.d16	16	during
16A-03-20-16	Bacteroidetes	24030	16A.d16.total	16A	16.total	16	16	3/20/16	16880	16880	total	0	16	16	16.d16	16.total.d16	non-responder	non.d16	16.total.non.d16	16	during
16A-03-20-16	Cyanobacteria	39	16A.d16.total	16A	16.total	16	16	3/20/16	16880	16880	total	0	16	16	16.d16	16.total.d16	non-responder	non.d16	16.total.non.d16	16	during
16A-03-20-16	Firmicutes	12877	16A.d16.total	16A	16.total	16	16	3/20/16	16880	16880	total	0	16	16	16.d16	16.total.d16	non-responder	non.d16	16.total.non.d16	16	during
16A-03-20-16	Proteobacteria	439	16A.d16.total	16A	16.total	16	16	3/20/16	16880	16880	total	0	16	16	16.d16	16.total.d16	non-responder	non.d16	16.total.non.d16	16	during
16A-03-20-16	Tenericutes	587	16A.d16.total	16A	16.total	16	16	3/20/16	16880	16880	total	0	16	16	16.d16	16.total.d16	non-responder	non.d16	16.total.non.d16	16	during
16A-03-22-16	Actinobacteria	11	16A.d18.total	16A	16.total	16	16	3/22/16	16882	16882	total	0	18	18	16.d18	16.total.d18	non-responder	non.d18	16.total.non.d18	16	after
16A-03-22-16	Bacteroidetes	29290	16A.d18.total	16A	16.total	16	16	3/22/16	16882	16882	total	0	18	18	16.d18	16.total.d18	non-responder	non.d18	16.total.non.d18	16	after
16A-03-22-16	Cyanobacteria	120	16A.d18.total	16A	16.total	16	16	3/22/16	16882	16882	total	0	18	18	16.d18	16.total.d18	non-responder	non.d18	16.total.non.d18	16	after
16A-03-22-16	Firmicutes	13403	16A.d18.total	16A	16.total	16	16	3/22/16	16882	16882	total	0	18	18	16.d18	16.total.d18	non-responder	non.d18	16.total.non.d18	16	after
16A-03-22-16	Proteobacteria	1594	16A.d18.total	16A	16.total	16	16	3/22/16	16882	16882	total	0	18	18	16.d18	16.total.d18	non-responder	non.d18	16.total.non.d18	16	after
16A-03-22-16	Tenericutes	409	16A.d18.total	16A	16.total	16	16	3/22/16	16882	16882	total	0	18	18	16.d18	16.total.d18	non-responder	non.d18	16.total.non.d18	16	after
16A-03-24-16	Actinobacteria	4	16A.d20.total	16A	16.total	16	16	3/24/16	16884	16884	total	0	20	20	16.d20	16.total.d20	non-responder	non.d20	16.total.non.d20	16	after
16A-03-24-16	Bacteroidetes	28456	16A.d20.total	16A	16.total	16	16	3/24/16	16884	16884	total	0	20	20	16.d20	16.total.d20	non-responder	non.d20	16.total.non.d20	16	after
16A-03-24-16	Cyanobacteria	77	16A.d20.total	16A	16.total	16	16	3/24/16	16884	16884	total	0	20	20	16.d20	16.total.d20	non-responder	non.d20	16.total.non.d20	16	after
16A-03-24-16	Firmicutes	9993	16A.d20.total	16A	16.total	16	16	3/24/16	16884	16884	total	0	20	20	16.d20	16.total.d20	non-responder	non.d20	16.total.non.d20	16	after
16A-03-24-16	Proteobacteria	617	16A.d20.total	16A	16.total	16	16	3/24/16	16884	16884	total	0	20	20	16.d20	16.total.d20	non-responder	non.d20	16.total.non.d20	16	after
16A-03-24-16	Tenericutes	86	16A.d20.total	16A	16.total	16	16	3/24/16	16884	16884	total	0	20	20	16.d20	16.total.d20	non-responder	non.d20	16.total.non.d20	16	after
16A-03-28-16	Bacteroidetes	27521	16A.d24.total	16A	16.total	16	16	3/28/16	16888	16888	total	0	24	24	16.d24	16.total.d24	non-responder	non.d24	16.total.non.d24	16	after
16A-03-28-16	Cyanobacteria	14	16A.d24.total	16A	16.total	16	16	3/28/16	16888	16888	total	0	24	24	16.d24	16.total.d24	non-responder	non.d24	16.total.non.d24	16	after
16A-03-28-16	Firmicutes	7828	16A.d24.total	16A	16.total	16	16	3/28/16	16888	16888	total	0	24	24	16.d24	16.total.d24	non-responder	non.d24	16.total.non.d24	16	after
16A-03-28-16	Proteobacteria	191	16A.d24.total	16A	16.total	16	16	3/28/16	16888	16888	total	0	24	24	16.d24	16.total.d24	non-responder	non.d24	16.total.non.d24	16	after
16A-03-28-16	Tenericutes	8	16A.d24.total	16A	16.total	16	16	3/28/16	16888	16888	total	0	24	24	16.d24	16.total.d24	non-responder	non.d24	16.total.non.d24	16	after
16A-04-05-16	Actinobacteria	9	16A.d32.total	16A	16.total	16	16	4/5/16	16896	16896	total	0	32	32	16.d32	16.total.d32	non-responder	non.d32	16.total.non.d32	16	after
16A-04-05-16	Bacteroidetes	24244	16A.d32.total	16A	16.total	16	16	4/5/16	16896	16896	total	0	32	32	16.d32	16.total.d32	non-responder	non.d32	16.total.non.d32	16	after
16A-04-05-16	Cyanobacteria	162	16A.d32.total	16A	16.total	16	16	4/5/16	16896	16896	total	0	32	32	16.d32	16.total.d32	non-responder	non.d32	16.total.non.d32	16	after
16A-04-05-16	Firmicutes	12839	16A.d32.total	16A	16.total	16	16	4/5/16	16896	16896	total	0	32	32	16.d32	16.total.d32	non-responder	non.d32	16.total.non.d32	16	after
16A-04-05-16	Proteobacteria	1157	16A.d32.total	16A	16.total	16	16	4/5/16	16896	16896	total	0	32	32	16.d32	16.total.d32	non-responder	non.d32	16.total.non.d32	16	after
16A-04-05-16	Tenericutes	87	16A.d32.total	16A	16.total	16	16	4/5/16	16896	16896	total	0	32	32	16.d32	16.total.d32	non-responder	non.d32	16.total.non.d32	16	after
16B-03-03-16	Bacteroidetes	12951	16B.d-1.total	16B	16.total	16	16	3/3/16	16863	16863	total	0	-1	-1	16.d-1	16.total.d-1	non-responder	non.d-1	16.total.non.d-1	16	before
16B-03-03-16	Cyanobacteria	19	16B.d-1.total	16B	16.total	16	16	3/3/16	16863	16863	total	0	-1	-1	16.d-1	16.total.d-1	non-responder	non.d-1	16.total.non.d-1	16	before
16B-03-03-16	Firmicutes	10551	16B.d-1.total	16B	16.total	16	16	3/3/16	16863	16863	total	0	-1	-1	16.d-1	16.total.d-1	non-responder	non.d-1	16.total.non.d-1	16	before
16B-03-03-16	Proteobacteria	175	16B.d-1.total	16B	16.total	16	16	3/3/16	16863	16863	total	0	-1	-1	16.d-1	16.total.d-1	non-responder	non.d-1	16.total.non.d-1	16	before
16B-03-03-16	Tenericutes	3772	16B.d-1.total	16B	16.total	16	16	3/3/16	16863	16863	total	0	-1	-1	16.d-1	16.total.d-1	non-responder	non.d-1	16.total.non.d-1	16	before
16B-03-04-16	Actinobacteria	3	16B.d00.total	16B	16.total	16	16	3/4/16	16864	16864	total	0	0	0	16.d00	16.total.d00	non-responder	non.d00	16.total.non.d00	16	before
16B-03-04-16	Bacteroidetes	13196	16B.d00.total	16B	16.total	16	16	3/4/16	16864	16864	total	0	0	0	16.d00	16.total.d00	non-responder	non.d00	16.total.non.d00	16	before
16B-03-04-16	Cyanobacteria	10	16B.d00.total	16B	16.total	16	16	3/4/16	16864	16864	total	0	0	0	16.d00	16.total.d00	non-responder	non.d00	16.total.non.d00	16	before
16B-03-04-16	Firmicutes	9807	16B.d00.total	16B	16.total	16	16	3/4/16	16864	16864	total	0	0	0	16.d00	16.total.d00	non-responder	non.d00	16.total.non.d00	16	before
16B-03-04-16	Proteobacteria	54	16B.d00.total	16B	16.total	16	16	3/4/16	16864	16864	total	0	0	0	16.d00	16.total.d00	non-responder	non.d00	16.total.non.d00	16	before
16B-03-04-16	Tenericutes	7103	16B.d00.total	16B	16.total	16	16	3/4/16	16864	16864	total	0	0	0	16.d00	16.total.d00	non-responder	non.d00	16.total.non.d00	16	before
16B-03-20-16	Actinobacteria	4	16B.d16.total	16B	16.total	16	16	3/20/16	16880	16880	total	0	16	16	16.d16	16.total.d16	non-responder	non.d16	16.total.non.d16	16	during
16B-03-20-16	Bacteroidetes	24137	16B.d16.total	16B	16.total	16	16	3/20/16	16880	16880	total	0	16	16	16.d16	16.total.d16	non-responder	non.d16	16.total.non.d16	16	during
16B-03-20-16	Cyanobacteria	161	16B.d16.total	16B	16.total	16	16	3/20/16	16880	16880	total	0	16	16	16.d16	16.total.d16	non-responder	non.d16	16.total.non.d16	16	during
16B-03-20-16	Firmicutes	16062	16B.d16.total	16B	16.total	16	16	3/20/16	16880	16880	total	0	16	16	16.d16	16.total.d16	non-responder	non.d16	16.total.non.d16	16	during
16B-03-20-16	Proteobacteria	1705	16B.d16.total	16B	16.total	16	16	3/20/16	16880	16880	total	0	16	16	16.d16	16.total.d16	non-responder	non.d16	16.total.non.d16	16	during
16B-03-20-16	Tenericutes	405	16B.d16.total	16B	16.total	16	16	3/20/16	16880	16880	total	0	16	16	16.d16	16.total.d16	non-responder	non.d16	16.total.non.d16	16	during
16B-03-20-16	Verrucomicrobia	9	16B.d16.total	16B	16.total	16	16	3/20/16	16880	16880	total	0	16	16	16.d16	16.total.d16	non-responder	non.d16	16.total.non.d16	16	during
16B-03-22-16	Actinobacteria	10	16B.d18.total	16B	16.total	16	16	3/22/16	16882	16882	total	0	18	18	16.d18	16.total.d18	non-responder	non.d18	16.total.non.d18	16	after
16B-03-22-16	Bacteroidetes	35263	16B.d18.total	16B	16.total	16	16	3/22/16	16882	16882	total	0	18	18	16.d18	16.total.d18	non-responder	non.d18	16.total.non.d18	16	after
16B-03-22-16	Cyanobacteria	290	16B.d18.total	16B	16.total	16	16	3/22/16	16882	16882	total	0	18	18	16.d18	16.total.d18	non-responder	non.d18	16.total.non.d18	16	after
16B-03-22-16	Firmicutes	11440	16B.d18.total	16B	16.total	16	16	3/22/16	16882	16882	total	0	18	18	16.d18	16.total.d18	non-responder	non.d18	16.total.non.d18	16	after
16B-03-22-16	Proteobacteria	2002	16B.d18.total	16B	16.total	16	16	3/22/16	16882	16882	total	0	18	18	16.d18	16.total.d18	non-responder	non.d18	16.total.non.d18	16	after
16B-03-22-16	Tenericutes	337	16B.d18.total	16B	16.total	16	16	3/22/16	16882	16882	total	0	18	18	16.d18	16.total.d18	non-responder	non.d18	16.total.non.d18	16	after
16B-03-24-16	Actinobacteria	4	16B.d20.total	16B	16.total	16	16	3/24/16	16884	16884	total	0	20	20	16.d20	16.total.d20	non-responder	non.d20	16.total.non.d20	16	after
16B-03-24-16	Bacteroidetes	30503	16B.d20.total	16B	16.total	16	16	3/24/16	16884	16884	total	0	20	20	16.d20	16.total.d20	non-responder	non.d20	16.total.non.d20	16	after
16B-03-24-16	Cyanobacteria	338	16B.d20.total	16B	16.total	16	16	3/24/16	16884	16884	total	0	20	20	16.d20	16.total.d20	non-responder	non.d20	16.total.non.d20	16	after
16B-03-24-16	Firmicutes	10434	16B.d20.total	16B	16.total	16	16	3/24/16	16884	16884	total	0	20	20	16.d20	16.total.d20	non-responder	non.d20	16.total.non.d20	16	after
16B-03-24-16	Proteobacteria	1743	16B.d20.total	16B	16.total	16	16	3/24/16	16884	16884	total	0	20	20	16.d20	16.total.d20	non-responder	non.d20	16.total.non.d20	16	after
16B-03-24-16	Tenericutes	42	16B.d20.total	16B	16.total	16	16	3/24/16	16884	16884	total	0	20	20	16.d20	16.total.d20	non-responder	non.d20	16.total.non.d20	16	after
16B-03-28-16	Actinobacteria	12	16B.d24.total	16B	16.total	16	16	3/28/16	16888	16888	total	0	24	24	16.d24	16.total.d24	non-responder	non.d24	16.total.non.d24	16	after
16B-03-28-16	Bacteroidetes	24237	16B.d24.total	16B	16.total	16	16	3/28/16	16888	16888	total	0	24	24	16.d24	16.total.d24	non-responder	non.d24	16.total.non.d24	16	after
16B-03-28-16	Cyanobacteria	5	16B.d24.total	16B	16.total	16	16	3/28/16	16888	16888	total	0	24	24	16.d24	16.total.d24	non-responder	non.d24	16.total.non.d24	16	after
16B-03-28-16	Firmicutes	18870	16B.d24.total	16B	16.total	16	16	3/28/16	16888	16888	total	0	24	24	16.d24	16.total.d24	non-responder	non.d24	16.total.non.d24	16	after
16B-03-28-16	Proteobacteria	88	16B.d24.total	16B	16.total	16	16	3/28/16	16888	16888	total	0	24	24	16.d24	16.total.d24	non-responder	non.d24	16.total.non.d24	16	after
16B-03-28-16	Tenericutes	29	16B.d24.total	16B	16.total	16	16	3/28/16	16888	16888	total	0	24	24	16.d24	16.total.d24	non-responder	non.d24	16.total.non.d24	16	after
16B-04-05-16	Actinobacteria	17	16B.d32.total	16B	16.total	16	16	4/5/16	16896	16896	total	0	32	32	16.d32	16.total.d32	non-responder	non.d32	16.total.non.d32	16	after
16B-04-05-16	Bacteroidetes	42502	16B.d32.total	16B	16.total	16	16	4/5/16	16896	16896	total	0	32	32	16.d32	16.total.d32	non-responder	non.d32	16.total.non.d32	16	after
16B-04-05-16	Cyanobacteria	614	16B.d32.total	16B	16.total	16	16	4/5/16	16896	16896	total	0	32	32	16.d32	16.total.d32	non-responder	non.d32	16.total.non.d32	16	after
16B-04-05-16	Firmicutes	12566	16B.d32.total	16B	16.total	16	16	4/5/16	16896	16896	total	0	32	32	16.d32	16.total.d32	non-responder	non.d32	16.total.non.d32	16	after
16B-04-05-16	Proteobacteria	3468	16B.d32.total	16B	16.total	16	16	4/5/16	16896	16896	total	0	32	32	16.d32	16.total.d32	non-responder	non.d32	16.total.non.d32	16	after
16B-04-05-16	Tenericutes	547	16B.d32.total	16B	16.total	16	16	4/5/16	16896	16896	total	0	32	32	16.d32	16.total.d32	non-responder	non.d32	16.total.non.d32	16	after
16C-03-03-16	Bacteroidetes	17372	16C.d-1.total	16C	16.total	16	16	3/3/16	16863	16863	total	0	-1	-1	16.d-1	16.total.d-1	responder	res.d-1	16.total.res.d-1	16	before
16C-03-03-16	Cyanobacteria	379	16C.d-1.total	16C	16.total	16	16	3/3/16	16863	16863	total	0	-1	-1	16.d-1	16.total.d-1	responder	res.d-1	16.total.res.d-1	16	before
16C-03-03-16	Firmicutes	11304	16C.d-1.total	16C	16.total	16	16	3/3/16	16863	16863	total	0	-1	-1	16.d-1	16.total.d-1	responder	res.d-1	16.total.res.d-1	16	before
16C-03-03-16	Proteobacteria	1470	16C.d-1.total	16C	16.total	16	16	3/3/16	16863	16863	total	0	-1	-1	16.d-1	16.total.d-1	responder	res.d-1	16.total.res.d-1	16	before
16C-03-03-16	Tenericutes	8	16C.d-1.total	16C	16.total	16	16	3/3/16	16863	16863	total	0	-1	-1	16.d-1	16.total.d-1	responder	res.d-1	16.total.res.d-1	16	before
16C-03-04-16	Bacteroidetes	29490	16C.d00.total	16C	16.total	16	16	3/4/16	16864	16864	total	0	0	0	16.d00	16.total.d00	responder	res.d00	16.total.res.d00	16	before
16C-03-04-16	Cyanobacteria	35	16C.d00.total	16C	16.total	16	16	3/4/16	16864	16864	total	0	0	0	16.d00	16.total.d00	responder	res.d00	16.total.res.d00	16	before
16C-03-04-16	Firmicutes	5955	16C.d00.total	16C	16.total	16	16	3/4/16	16864	16864	total	0	0	0	16.d00	16.total.d00	responder	res.d00	16.total.res.d00	16	before
16C-03-04-16	Proteobacteria	737	16C.d00.total	16C	16.total	16	16	3/4/16	16864	16864	total	0	0	0	16.d00	16.total.d00	responder	res.d00	16.total.res.d00	16	before
16C-03-20-16	Actinobacteria	75	16C.d16.total	16C	16.total	16	16	3/20/16	16880	16880	total	0	16	16	16.d16	16.total.d16	responder	res.d16	16.total.res.d16	16	during
16C-03-20-16	Bacteroidetes	4289	16C.d16.total	16C	16.total	16	16	3/20/16	16880	16880	total	0	16	16	16.d16	16.total.d16	responder	res.d16	16.total.res.d16	16	during
16C-03-20-16	Cyanobacteria	20728	16C.d16.total	16C	16.total	16	16	3/20/16	16880	16880	total	0	16	16	16.d16	16.total.d16	responder	res.d16	16.total.res.d16	16	during
16C-03-20-16	Euryarchaeota	4	16C.d16.total	16C	16.total	16	16	3/20/16	16880	16880	total	0	16	16	16.d16	16.total.d16	responder	res.d16	16.total.res.d16	16	during
16C-03-20-16	Firmicutes	3812	16C.d16.total	16C	16.total	16	16	3/20/16	16880	16880	total	0	16	16	16.d16	16.total.d16	responder	res.d16	16.total.res.d16	16	during
16C-03-20-16	Fusobacteria	3	16C.d16.total	16C	16.total	16	16	3/20/16	16880	16880	total	0	16	16	16.d16	16.total.d16	responder	res.d16	16.total.res.d16	16	during
16C-03-20-16	Proteobacteria	29844	16C.d16.total	16C	16.total	16	16	3/20/16	16880	16880	total	0	16	16	16.d16	16.total.d16	responder	res.d16	16.total.res.d16	16	during
16C-03-20-16	Tenericutes	46	16C.d16.total	16C	16.total	16	16	3/20/16	16880	16880	total	0	16	16	16.d16	16.total.d16	responder	res.d16	16.total.res.d16	16	during
16C-03-20-16	Thaumarchaeota	4	16C.d16.total	16C	16.total	16	16	3/20/16	16880	16880	total	0	16	16	16.d16	16.total.d16	responder	res.d16	16.total.res.d16	16	during
16C-03-22-16	Actinobacteria	7	16C.d18.total	16C	16.total	16	16	3/22/16	16882	16882	total	0	18	18	16.d18	16.total.d18	responder	res.d18	16.total.res.d18	16	after
16C-03-22-16	Bacteroidetes	179	16C.d18.total	16C	16.total	16	16	3/22/16	16882	16882	total	0	18	18	16.d18	16.total.d18	responder	res.d18	16.total.res.d18	16	after
16C-03-22-16	Cyanobacteria	6132	16C.d18.total	16C	16.total	16	16	3/22/16	16882	16882	total	0	18	18	16.d18	16.total.d18	responder	res.d18	16.total.res.d18	16	after
16C-03-22-16	Firmicutes	60741	16C.d18.total	16C	16.total	16	16	3/22/16	16882	16882	total	0	18	18	16.d18	16.total.d18	responder	res.d18	16.total.res.d18	16	after
16C-03-22-16	Proteobacteria	10573	16C.d18.total	16C	16.total	16	16	3/22/16	16882	16882	total	0	18	18	16.d18	16.total.d18	responder	res.d18	16.total.res.d18	16	after
16C-03-24-16	Bacteroidetes	224	16C.d20.total	16C	16.total	16	16	3/24/16	16884	16884	total	0	20	20	16.d20	16.total.d20	responder	res.d20	16.total.res.d20	16	after
16C-03-24-16	Cyanobacteria	1077	16C.d20.total	16C	16.total	16	16	3/24/16	16884	16884	total	0	20	20	16.d20	16.total.d20	responder	res.d20	16.total.res.d20	16	after
16C-03-24-16	Firmicutes	67962	16C.d20.total	16C	16.total	16	16	3/24/16	16884	16884	total	0	20	20	16.d20	16.total.d20	responder	res.d20	16.total.res.d20	16	after
16C-03-24-16	Proteobacteria	2934	16C.d20.total	16C	16.total	16	16	3/24/16	16884	16884	total	0	20	20	16.d20	16.total.d20	responder	res.d20	16.total.res.d20	16	after
16C-03-28-16	Actinobacteria	22	16C.d24.total	16C	16.total	16	16	3/28/16	16888	16888	total	0	24	24	16.d24	16.total.d24	responder	res.d24	16.total.res.d24	16	after
16C-03-28-16	Bacteroidetes	20528	16C.d24.total	16C	16.total	16	16	3/28/16	16888	16888	total	0	24	24	16.d24	16.total.d24	responder	res.d24	16.total.res.d24	16	after
16C-03-28-16	Cyanobacteria	177	16C.d24.total	16C	16.total	16	16	3/28/16	16888	16888	total	0	24	24	16.d24	16.total.d24	responder	res.d24	16.total.res.d24	16	after
16C-03-28-16	Firmicutes	24642	16C.d24.total	16C	16.total	16	16	3/28/16	16888	16888	total	0	24	24	16.d24	16.total.d24	responder	res.d24	16.total.res.d24	16	after
16C-03-28-16	Proteobacteria	815	16C.d24.total	16C	16.total	16	16	3/28/16	16888	16888	total	0	24	24	16.d24	16.total.d24	responder	res.d24	16.total.res.d24	16	after
16C-04-05-16	Bacteroidetes	62	16C.d32.total	16C	16.total	16	16	4/5/16	16896	16896	total	0	32	32	16.d32	16.total.d32	responder	res.d32	16.total.res.d32	16	after
16C-04-05-16	Cyanobacteria	881	16C.d32.total	16C	16.total	16	16	4/5/16	16896	16896	total	0	32	32	16.d32	16.total.d32	responder	res.d32	16.total.res.d32	16	after
16C-04-05-16	Firmicutes	61665	16C.d32.total	16C	16.total	16	16	4/5/16	16896	16896	total	0	32	32	16.d32	16.total.d32	responder	res.d32	16.total.res.d32	16	after
16C-04-05-16	Proteobacteria	2684	16C.d32.total	16C	16.total	16	16	4/5/16	16896	16896	total	0	32	32	16.d32	16.total.d32	responder	res.d32	16.total.res.d32	16	after
16D-03-03-16	Actinobacteria	6	16D.d-1.total	16D	16.total	16	16	3/3/16	16863	16863	total	0	-1	-1	16.d-1	16.total.d-1	responder	res.d-1	16.total.res.d-1	16	before
16D-03-03-16	Bacteroidetes	21459	16D.d-1.total	16D	16.total	16	16	3/3/16	16863	16863	total	0	-1	-1	16.d-1	16.total.d-1	responder	res.d-1	16.total.res.d-1	16	before
16D-03-03-16	Cyanobacteria	170	16D.d-1.total	16D	16.total	16	16	3/3/16	16863	16863	total	0	-1	-1	16.d-1	16.total.d-1	responder	res.d-1	16.total.res.d-1	16	before
16D-03-03-16	Firmicutes	6644	16D.d-1.total	16D	16.total	16	16	3/3/16	16863	16863	total	0	-1	-1	16.d-1	16.total.d-1	responder	res.d-1	16.total.res.d-1	16	before
16D-03-03-16	Proteobacteria	1014	16D.d-1.total	16D	16.total	16	16	3/3/16	16863	16863	total	0	-1	-1	16.d-1	16.total.d-1	responder	res.d-1	16.total.res.d-1	16	before
16D-03-03-16	Tenericutes	2764	16D.d-1.total	16D	16.total	16	16	3/3/16	16863	16863	total	0	-1	-1	16.d-1	16.total.d-1	responder	res.d-1	16.total.res.d-1	16	before
16D-03-03-16	Verrucomicrobia	5	16D.d-1.total	16D	16.total	16	16	3/3/16	16863	16863	total	0	-1	-1	16.d-1	16.total.d-1	responder	res.d-1	16.total.res.d-1	16	before
16D-03-04-16	Actinobacteria	4	16D.d00.total	16D	16.total	16	16	3/4/16	16864	16864	total	0	0	0	16.d00	16.total.d00	responder	res.d00	16.total.res.d00	16	before
16D-03-04-16	Bacteroidetes	19262	16D.d00.total	16D	16.total	16	16	3/4/16	16864	16864	total	0	0	0	16.d00	16.total.d00	responder	res.d00	16.total.res.d00	16	before
16D-03-04-16	Cyanobacteria	20	16D.d00.total	16D	16.total	16	16	3/4/16	16864	16864	total	0	0	0	16.d00	16.total.d00	responder	res.d00	16.total.res.d00	16	before
16D-03-04-16	Firmicutes	5201	16D.d00.total	16D	16.total	16	16	3/4/16	16864	16864	total	0	0	0	16.d00	16.total.d00	responder	res.d00	16.total.res.d00	16	before
16D-03-04-16	Proteobacteria	473	16D.d00.total	16D	16.total	16	16	3/4/16	16864	16864	total	0	0	0	16.d00	16.total.d00	responder	res.d00	16.total.res.d00	16	before
16D-03-04-16	Tenericutes	2118	16D.d00.total	16D	16.total	16	16	3/4/16	16864	16864	total	0	0	0	16.d00	16.total.d00	responder	res.d00	16.total.res.d00	16	before
16D-03-20-16	Actinobacteria	199	16D.d16.total	16D	16.total	16	16	3/20/16	16880	16880	total	0	16	16	16.d16	16.total.d16	responder	res.d16	16.total.res.d16	16	during
16D-03-20-16	Bacteroidetes	1420	16D.d16.total	16D	16.total	16	16	3/20/16	16880	16880	total	0	16	16	16.d16	16.total.d16	responder	res.d16	16.total.res.d16	16	during
16D-03-20-16	Cyanobacteria	26359	16D.d16.total	16D	16.total	16	16	3/20/16	16880	16880	total	0	16	16	16.d16	16.total.d16	responder	res.d16	16.total.res.d16	16	during
16D-03-20-16	Firmicutes	1749	16D.d16.total	16D	16.total	16	16	3/20/16	16880	16880	total	0	16	16	16.d16	16.total.d16	responder	res.d16	16.total.res.d16	16	during
16D-03-20-16	Fusobacteria	5	16D.d16.total	16D	16.total	16	16	3/20/16	16880	16880	total	0	16	16	16.d16	16.total.d16	responder	res.d16	16.total.res.d16	16	during
16D-03-20-16	Proteobacteria	45514	16D.d16.total	16D	16.total	16	16	3/20/16	16880	16880	total	0	16	16	16.d16	16.total.d16	responder	res.d16	16.total.res.d16	16	during
16D-03-20-16	Tenericutes	11	16D.d16.total	16D	16.total	16	16	3/20/16	16880	16880	total	0	16	16	16.d16	16.total.d16	responder	res.d16	16.total.res.d16	16	during
16D-03-20-16	Verrucomicrobia	10	16D.d16.total	16D	16.total	16	16	3/20/16	16880	16880	total	0	16	16	16.d16	16.total.d16	responder	res.d16	16.total.res.d16	16	during
16D-03-22-16	Actinobacteria	3	16D.d18.total	16D	16.total	16	16	3/22/16	16882	16882	total	0	18	18	16.d18	16.total.d18	responder	res.d18	16.total.res.d18	16	after
16D-03-22-16	Bacteroidetes	130	16D.d18.total	16D	16.total	16	16	3/22/16	16882	16882	total	0	18	18	16.d18	16.total.d18	responder	res.d18	16.total.res.d18	16	after
16D-03-22-16	Cyanobacteria	2840	16D.d18.total	16D	16.total	16	16	3/22/16	16882	16882	total	0	18	18	16.d18	16.total.d18	responder	res.d18	16.total.res.d18	16	after
16D-03-22-16	Firmicutes	23089	16D.d18.total	16D	16.total	16	16	3/22/16	16882	16882	total	0	18	18	16.d18	16.total.d18	responder	res.d18	16.total.res.d18	16	after
16D-03-22-16	Proteobacteria	5694	16D.d18.total	16D	16.total	16	16	3/22/16	16882	16882	total	0	18	18	16.d18	16.total.d18	responder	res.d18	16.total.res.d18	16	after
16D-03-24-16	Bacteroidetes	438	16D.d20.total	16D	16.total	16	16	3/24/16	16884	16884	total	0	20	20	16.d20	16.total.d20	responder	res.d20	16.total.res.d20	16	after
16D-03-24-16	Cyanobacteria	1904	16D.d20.total	16D	16.total	16	16	3/24/16	16884	16884	total	0	20	20	16.d20	16.total.d20	responder	res.d20	16.total.res.d20	16	after
16D-03-24-16	Firmicutes	54318	16D.d20.total	16D	16.total	16	16	3/24/16	16884	16884	total	0	20	20	16.d20	16.total.d20	responder	res.d20	16.total.res.d20	16	after
16D-03-24-16	Proteobacteria	5483	16D.d20.total	16D	16.total	16	16	3/24/16	16884	16884	total	0	20	20	16.d20	16.total.d20	responder	res.d20	16.total.res.d20	16	after
16D-03-28-16	Bacteroidetes	15623	16D.d24.total	16D	16.total	16	16	3/28/16	16888	16888	total	0	24	24	16.d24	16.total.d24	responder	res.d24	16.total.res.d24	16	after
16D-03-28-16	Cyanobacteria	57	16D.d24.total	16D	16.total	16	16	3/28/16	16888	16888	total	0	24	24	16.d24	16.total.d24	responder	res.d24	16.total.res.d24	16	after
16D-03-28-16	Firmicutes	41290	16D.d24.total	16D	16.total	16	16	3/28/16	16888	16888	total	0	24	24	16.d24	16.total.d24	responder	res.d24	16.total.res.d24	16	after
16D-03-28-16	Proteobacteria	140	16D.d24.total	16D	16.total	16	16	3/28/16	16888	16888	total	0	24	24	16.d24	16.total.d24	responder	res.d24	16.total.res.d24	16	after
16D-04-05-16	Bacteroidetes	33842	16D.d32.total	16D	16.total	16	16	4/5/16	16896	16896	total	0	32	32	16.d32	16.total.d32	responder	res.d32	16.total.res.d32	16	after
16D-04-05-16	Cyanobacteria	395	16D.d32.total	16D	16.total	16	16	4/5/16	16896	16896	total	0	32	32	16.d32	16.total.d32	responder	res.d32	16.total.res.d32	16	after
16D-04-05-16	Firmicutes	17766	16D.d32.total	16D	16.total	16	16	4/5/16	16896	16896	total	0	32	32	16.d32	16.total.d32	responder	res.d32	16.total.res.d32	16	after
16D-04-05-16	Proteobacteria	1762	16D.d32.total	16D	16.total	16	16	4/5/16	16896	16896	total	0	32	32	16.d32	16.total.d32	responder	res.d32	16.total.res.d32	16	after
16D-04-05-16	Verrucomicrobia	4	16D.d32.total	16D	16.total	16	16	4/5/16	16896	16896	total	0	32	32	16.d32	16.total.d32	responder	res.d32	16.total.res.d32	16	after
2A-03-03-16	Actinobacteria	12	2A.d-1.total	2A	02.total	2	2	3/3/16	16863	16863	total	0	-1	-1	02.d-1	02.total.d-1	non-responder	non.d-1	02.total.non.d-1	2	before
2A-03-03-16	Bacteroidetes	14450	2A.d-1.total	2A	02.total	2	2	3/3/16	16863	16863	total	0	-1	-1	02.d-1	02.total.d-1	non-responder	non.d-1	02.total.non.d-1	2	before
2A-03-03-16	Firmicutes	4295	2A.d-1.total	2A	02.total	2	2	3/3/16	16863	16863	total	0	-1	-1	02.d-1	02.total.d-1	non-responder	non.d-1	02.total.non.d-1	2	before
2A-03-03-16	Proteobacteria	17	2A.d-1.total	2A	02.total	2	2	3/3/16	16863	16863	total	0	-1	-1	02.d-1	02.total.d-1	non-responder	non.d-1	02.total.non.d-1	2	before
2A-03-03-16	Tenericutes	299	2A.d-1.total	2A	02.total	2	2	3/3/16	16863	16863	total	0	-1	-1	02.d-1	02.total.d-1	non-responder	non.d-1	02.total.non.d-1	2	before
2A-03-04-16	Actinobacteria	3	2A.d00.total	2A	02.total	2	2	3/4/16	16864	16864	total	0	0	0	02.d00	02.total.d00	non-responder	non.d00	02.total.non.d00	2	before
2A-03-04-16	Bacteroidetes	16318	2A.d00.total	2A	02.total	2	2	3/4/16	16864	16864	total	0	0	0	02.d00	02.total.d00	non-responder	non.d00	02.total.non.d00	2	before
2A-03-04-16	Cyanobacteria	6	2A.d00.total	2A	02.total	2	2	3/4/16	16864	16864	total	0	0	0	02.d00	02.total.d00	non-responder	non.d00	02.total.non.d00	2	before
2A-03-04-16	Firmicutes	10416	2A.d00.total	2A	02.total	2	2	3/4/16	16864	16864	total	0	0	0	02.d00	02.total.d00	non-responder	non.d00	02.total.non.d00	2	before
2A-03-04-16	Proteobacteria	12	2A.d00.total	2A	02.total	2	2	3/4/16	16864	16864	total	0	0	0	02.d00	02.total.d00	non-responder	non.d00	02.total.non.d00	2	before
2A-03-04-16	Tenericutes	935	2A.d00.total	2A	02.total	2	2	3/4/16	16864	16864	total	0	0	0	02.d00	02.total.d00	non-responder	non.d00	02.total.non.d00	2	before
2A-03-06-16	Bacteroidetes	24217	2A.d02.total	2A	02.total	2	2	3/6/16	16866	16866	total	0	2	2	02.d02	02.total.d02	non-responder	non.d02	02.total.non.d02	2	during
2A-03-06-16	Cyanobacteria	66	2A.d02.total	2A	02.total	2	2	3/6/16	16866	16866	total	0	2	2	02.d02	02.total.d02	non-responder	non.d02	02.total.non.d02	2	during
2A-03-06-16	Firmicutes	11119	2A.d02.total	2A	02.total	2	2	3/6/16	16866	16866	total	0	2	2	02.d02	02.total.d02	non-responder	non.d02	02.total.non.d02	2	during
2A-03-06-16	Proteobacteria	594	2A.d02.total	2A	02.total	2	2	3/6/16	16866	16866	total	0	2	2	02.d02	02.total.d02	non-responder	non.d02	02.total.non.d02	2	during
2A-03-06-16	Tenericutes	943	2A.d02.total	2A	02.total	2	2	3/6/16	16866	16866	total	0	2	2	02.d02	02.total.d02	non-responder	non.d02	02.total.non.d02	2	during
2A-03-08-16	Bacteroidetes	13605	2A.d04.total	2A	02.total	2	2	3/8/16	16868	16868	total	0	4	4	02.d04	02.total.d04	non-responder	non.d04	02.total.non.d04	2	after
2A-03-08-16	Firmicutes	5441	2A.d04.total	2A	02.total	2	2	3/8/16	16868	16868	total	0	4	4	02.d04	02.total.d04	non-responder	non.d04	02.total.non.d04	2	after
2A-03-08-16	Proteobacteria	40	2A.d04.total	2A	02.total	2	2	3/8/16	16868	16868	total	0	4	4	02.d04	02.total.d04	non-responder	non.d04	02.total.non.d04	2	after
2A-03-08-16	Tenericutes	873	2A.d04.total	2A	02.total	2	2	3/8/16	16868	16868	total	0	4	4	02.d04	02.total.d04	non-responder	non.d04	02.total.non.d04	2	after
2A-03-10-16	Bacteroidetes	10435	2A.d06.total	2A	02.total	2	2	3/10/16	16870	16870	total	0	6	6	02.d06	02.total.d06	non-responder	non.d06	02.total.non.d06	2	after
2A-03-10-16	Cyanobacteria	2	2A.d06.total	2A	02.total	2	2	3/10/16	16870	16870	total	0	6	6	02.d06	02.total.d06	non-responder	non.d06	02.total.non.d06	2	after
2A-03-10-16	Firmicutes	4758	2A.d06.total	2A	02.total	2	2	3/10/16	16870	16870	total	0	6	6	02.d06	02.total.d06	non-responder	non.d06	02.total.non.d06	2	after
2A-03-10-16	Fusobacteria	3	2A.d06.total	2A	02.total	2	2	3/10/16	16870	16870	total	0	6	6	02.d06	02.total.d06	non-responder	non.d06	02.total.non.d06	2	after
2A-03-10-16	Proteobacteria	60	2A.d06.total	2A	02.total	2	2	3/10/16	16870	16870	total	0	6	6	02.d06	02.total.d06	non-responder	non.d06	02.total.non.d06	2	after
2A-03-10-16	Tenericutes	577	2A.d06.total	2A	02.total	2	2	3/10/16	16870	16870	total	0	6	6	02.d06	02.total.d06	non-responder	non.d06	02.total.non.d06	2	after
2A-03-12-16	Actinobacteria	6	2A.d08.total	2A	02.total	2	2	3/12/16	16872	16872	total	0	8	8	02.d08	02.total.d08	non-responder	non.d08	02.total.non.d08	2	after
2A-03-12-16	Bacteroidetes	34038	2A.d08.total	2A	02.total	2	2	3/12/16	16872	16872	total	0	8	8	02.d08	02.total.d08	non-responder	non.d08	02.total.non.d08	2	after
2A-03-12-16	Cyanobacteria	62	2A.d08.total	2A	02.total	2	2	3/12/16	16872	16872	total	0	8	8	02.d08	02.total.d08	non-responder	non.d08	02.total.non.d08	2	after
2A-03-12-16	Firmicutes	7078	2A.d08.total	2A	02.total	2	2	3/12/16	16872	16872	total	0	8	8	02.d08	02.total.d08	non-responder	non.d08	02.total.non.d08	2	after
2A-03-12-16	Proteobacteria	611	2A.d08.total	2A	02.total	2	2	3/12/16	16872	16872	total	0	8	8	02.d08	02.total.d08	non-responder	non.d08	02.total.non.d08	2	after
2A-03-12-16	Tenericutes	1321	2A.d08.total	2A	02.total	2	2	3/12/16	16872	16872	total	0	8	8	02.d08	02.total.d08	non-responder	non.d08	02.total.non.d08	2	after
2A-04-05-16	Bacteroidetes	20971	2A.d32.total	2A	02.total	2	2	4/5/16	16896	16896	total	0	32	32	02.d32	02.total.d32	non-responder	non.d32	02.total.non.d32	2	after
2A-04-05-16	Cyanobacteria	462	2A.d32.total	2A	02.total	2	2	4/5/16	16896	16896	total	0	32	32	02.d32	02.total.d32	non-responder	non.d32	02.total.non.d32	2	after
2A-04-05-16	Firmicutes	14287	2A.d32.total	2A	02.total	2	2	4/5/16	16896	16896	total	0	32	32	02.d32	02.total.d32	non-responder	non.d32	02.total.non.d32	2	after
2A-04-05-16	Proteobacteria	1688	2A.d32.total	2A	02.total	2	2	4/5/16	16896	16896	total	0	32	32	02.d32	02.total.d32	non-responder	non.d32	02.total.non.d32	2	after
2A-04-05-16	Tenericutes	4358	2A.d32.total	2A	02.total	2	2	4/5/16	16896	16896	total	0	32	32	02.d32	02.total.d32	non-responder	non.d32	02.total.non.d32	2	after
2B-03-03-16	Bacteroidetes	14635	2B.d-1.total	2B	02.total	2	2	3/3/16	16863	16863	total	0	-1	-1	02.d-1	02.total.d-1	non-responder	non.d-1	02.total.non.d-1	2	before
2B-03-03-16	Firmicutes	5909	2B.d-1.total	2B	02.total	2	2	3/3/16	16863	16863	total	0	-1	-1	02.d-1	02.total.d-1	non-responder	non.d-1	02.total.non.d-1	2	before
2B-03-03-16	Tenericutes	196	2B.d-1.total	2B	02.total	2	2	3/3/16	16863	16863	total	0	-1	-1	02.d-1	02.total.d-1	non-responder	non.d-1	02.total.non.d-1	2	before
2B-03-04-16	Bacteroidetes	11313	2B.d00.total	2B	02.total	2	2	3/4/16	16864	16864	total	0	0	0	02.d00	02.total.d00	non-responder	non.d00	02.total.non.d00	2	before
2B-03-04-16	Cyanobacteria	12	2B.d00.total	2B	02.total	2	2	3/4/16	16864	16864	total	0	0	0	02.d00	02.total.d00	non-responder	non.d00	02.total.non.d00	2	before
2B-03-04-16	Firmicutes	9765	2B.d00.total	2B	02.total	2	2	3/4/16	16864	16864	total	0	0	0	02.d00	02.total.d00	non-responder	non.d00	02.total.non.d00	2	before
2B-03-04-16	Proteobacteria	99	2B.d00.total	2B	02.total	2	2	3/4/16	16864	16864	total	0	0	0	02.d00	02.total.d00	non-responder	non.d00	02.total.non.d00	2	before
2B-03-04-16	Tenericutes	97	2B.d00.total	2B	02.total	2	2	3/4/16	16864	16864	total	0	0	0	02.d00	02.total.d00	non-responder	non.d00	02.total.non.d00	2	before
2B-03-06-16	Bacteroidetes	22663	2B.d02.total	2B	02.total	2	2	3/6/16	16866	16866	total	0	2	2	02.d02	02.total.d02	non-responder	non.d02	02.total.non.d02	2	during
2B-03-06-16	Cyanobacteria	8	2B.d02.total	2B	02.total	2	2	3/6/16	16866	16866	total	0	2	2	02.d02	02.total.d02	non-responder	non.d02	02.total.non.d02	2	during
2B-03-06-16	Firmicutes	9966	2B.d02.total	2B	02.total	2	2	3/6/16	16866	16866	total	0	2	2	02.d02	02.total.d02	non-responder	non.d02	02.total.non.d02	2	during
2B-03-06-16	Proteobacteria	125	2B.d02.total	2B	02.total	2	2	3/6/16	16866	16866	total	0	2	2	02.d02	02.total.d02	non-responder	non.d02	02.total.non.d02	2	during
2B-03-06-16	Tenericutes	7793	2B.d02.total	2B	02.total	2	2	3/6/16	16866	16866	total	0	2	2	02.d02	02.total.d02	non-responder	non.d02	02.total.non.d02	2	during
2B-03-08-16	Bacteroidetes	22509	2B.d04.total	2B	02.total	2	2	3/8/16	16868	16868	total	0	4	4	02.d04	02.total.d04	non-responder	non.d04	02.total.non.d04	2	after
2B-03-08-16	Cyanobacteria	22	2B.d04.total	2B	02.total	2	2	3/8/16	16868	16868	total	0	4	4	02.d04	02.total.d04	non-responder	non.d04	02.total.non.d04	2	after
2B-03-08-16	Firmicutes	15377	2B.d04.total	2B	02.total	2	2	3/8/16	16868	16868	total	0	4	4	02.d04	02.total.d04	non-responder	non.d04	02.total.non.d04	2	after
2B-03-08-16	Proteobacteria	152	2B.d04.total	2B	02.total	2	2	3/8/16	16868	16868	total	0	4	4	02.d04	02.total.d04	non-responder	non.d04	02.total.non.d04	2	after
2B-03-08-16	Tenericutes	5	2B.d04.total	2B	02.total	2	2	3/8/16	16868	16868	total	0	4	4	02.d04	02.total.d04	non-responder	non.d04	02.total.non.d04	2	after
2B-03-10-16	Actinobacteria	3	2B.d06.total	2B	02.total	2	2	3/10/16	16870	16870	total	0	6	6	02.d06	02.total.d06	non-responder	non.d06	02.total.non.d06	2	after
2B-03-10-16	Bacteroidetes	25080	2B.d06.total	2B	02.total	2	2	3/10/16	16870	16870	total	0	6	6	02.d06	02.total.d06	non-responder	non.d06	02.total.non.d06	2	after
2B-03-10-16	Cyanobacteria	115	2B.d06.total	2B	02.total	2	2	3/10/16	16870	16870	total	0	6	6	02.d06	02.total.d06	non-responder	non.d06	02.total.non.d06	2	after
2B-03-10-16	Firmicutes	6787	2B.d06.total	2B	02.total	2	2	3/10/16	16870	16870	total	0	6	6	02.d06	02.total.d06	non-responder	non.d06	02.total.non.d06	2	after
2B-03-10-16	Proteobacteria	682	2B.d06.total	2B	02.total	2	2	3/10/16	16870	16870	total	0	6	6	02.d06	02.total.d06	non-responder	non.d06	02.total.non.d06	2	after
2B-03-10-16	Verrucomicrobia	11	2B.d06.total	2B	02.total	2	2	3/10/16	16870	16870	total	0	6	6	02.d06	02.total.d06	non-responder	non.d06	02.total.non.d06	2	after
2B-03-12-16	Actinobacteria	4	2B.d08.total	2B	02.total	2	2	3/12/16	16872	16872	total	0	8	8	02.d08	02.total.d08	non-responder	non.d08	02.total.non.d08	2	after
2B-03-12-16	Bacteroidetes	12435	2B.d08.total	2B	02.total	2	2	3/12/16	16872	16872	total	0	8	8	02.d08	02.total.d08	non-responder	non.d08	02.total.non.d08	2	after
2B-03-12-16	Cyanobacteria	13	2B.d08.total	2B	02.total	2	2	3/12/16	16872	16872	total	0	8	8	02.d08	02.total.d08	non-responder	non.d08	02.total.non.d08	2	after
2B-03-12-16	Firmicutes	15904	2B.d08.total	2B	02.total	2	2	3/12/16	16872	16872	total	0	8	8	02.d08	02.total.d08	non-responder	non.d08	02.total.non.d08	2	after
2B-03-12-16	Proteobacteria	149	2B.d08.total	2B	02.total	2	2	3/12/16	16872	16872	total	0	8	8	02.d08	02.total.d08	non-responder	non.d08	02.total.non.d08	2	after
2B-03-12-16	Verrucomicrobia	10	2B.d08.total	2B	02.total	2	2	3/12/16	16872	16872	total	0	8	8	02.d08	02.total.d08	non-responder	non.d08	02.total.non.d08	2	after
2B-04-05-16	Actinobacteria	7	2B.d32.total	2B	02.total	2	2	4/5/16	16896	16896	total	0	32	32	02.d32	02.total.d32	non-responder	non.d32	02.total.non.d32	2	after
2B-04-05-16	Bacteroidetes	28011	2B.d32.total	2B	02.total	2	2	4/5/16	16896	16896	total	0	32	32	02.d32	02.total.d32	non-responder	non.d32	02.total.non.d32	2	after
2B-04-05-16	Cyanobacteria	161	2B.d32.total	2B	02.total	2	2	4/5/16	16896	16896	total	0	32	32	02.d32	02.total.d32	non-responder	non.d32	02.total.non.d32	2	after
2B-04-05-16	Firmicutes	9227	2B.d32.total	2B	02.total	2	2	4/5/16	16896	16896	total	0	32	32	02.d32	02.total.d32	non-responder	non.d32	02.total.non.d32	2	after
2B-04-05-16	Proteobacteria	1259	2B.d32.total	2B	02.total	2	2	4/5/16	16896	16896	total	0	32	32	02.d32	02.total.d32	non-responder	non.d32	02.total.non.d32	2	after
2B-04-05-16	Tenericutes	5	2B.d32.total	2B	02.total	2	2	4/5/16	16896	16896	total	0	32	32	02.d32	02.total.d32	non-responder	non.d32	02.total.non.d32	2	after
2C-03-03-16	Bacteroidetes	10888	2C.d-1.total	2C	02.total	2	2	3/3/16	16863	16863	total	0	-1	-1	02.d-1	02.total.d-1	responder	res.d-1	02.total.res.d-1	2	before
2C-03-03-16	Cyanobacteria	14	2C.d-1.total	2C	02.total	2	2	3/3/16	16863	16863	total	0	-1	-1	02.d-1	02.total.d-1	responder	res.d-1	02.total.res.d-1	2	before
2C-03-03-16	Firmicutes	5295	2C.d-1.total	2C	02.total	2	2	3/3/16	16863	16863	total	0	-1	-1	02.d-1	02.total.d-1	responder	res.d-1	02.total.res.d-1	2	before
2C-03-03-16	Proteobacteria	82	2C.d-1.total	2C	02.total	2	2	3/3/16	16863	16863	total	0	-1	-1	02.d-1	02.total.d-1	responder	res.d-1	02.total.res.d-1	2	before
2C-03-03-16	Tenericutes	783	2C.d-1.total	2C	02.total	2	2	3/3/16	16863	16863	total	0	-1	-1	02.d-1	02.total.d-1	responder	res.d-1	02.total.res.d-1	2	before
2C-03-04-16	Bacteroidetes	14635	2C.d00.total	2C	02.total	2	2	3/4/16	16864	16864	total	0	0	0	02.d00	02.total.d00	responder	res.d00	02.total.res.d00	2	before
2C-03-04-16	Firmicutes	5614	2C.d00.total	2C	02.total	2	2	3/4/16	16864	16864	total	0	0	0	02.d00	02.total.d00	responder	res.d00	02.total.res.d00	2	before
2C-03-04-16	Proteobacteria	34	2C.d00.total	2C	02.total	2	2	3/4/16	16864	16864	total	0	0	0	02.d00	02.total.d00	responder	res.d00	02.total.res.d00	2	before
2C-03-04-16	Tenericutes	611	2C.d00.total	2C	02.total	2	2	3/4/16	16864	16864	total	0	0	0	02.d00	02.total.d00	responder	res.d00	02.total.res.d00	2	before
2C-03-06-16	Actinobacteria	55	2C.d02.total	2C	02.total	2	2	3/6/16	16866	16866	total	0	2	2	02.d02	02.total.d02	responder	res.d02	02.total.res.d02	2	during
2C-03-06-16	Bacteroidetes	679	2C.d02.total	2C	02.total	2	2	3/6/16	16866	16866	total	0	2	2	02.d02	02.total.d02	responder	res.d02	02.total.res.d02	2	during
2C-03-06-16	Cyanobacteria	13344	2C.d02.total	2C	02.total	2	2	3/6/16	16866	16866	total	0	2	2	02.d02	02.total.d02	responder	res.d02	02.total.res.d02	2	during
2C-03-06-16	Euryarchaeota	6	2C.d02.total	2C	02.total	2	2	3/6/16	16866	16866	total	0	2	2	02.d02	02.total.d02	responder	res.d02	02.total.res.d02	2	during
2C-03-06-16	Firmicutes	1975	2C.d02.total	2C	02.total	2	2	3/6/16	16866	16866	total	0	2	2	02.d02	02.total.d02	responder	res.d02	02.total.res.d02	2	during
2C-03-06-16	Proteobacteria	18411	2C.d02.total	2C	02.total	2	2	3/6/16	16866	16866	total	0	2	2	02.d02	02.total.d02	responder	res.d02	02.total.res.d02	2	during
2C-03-06-16	Tenericutes	8942	2C.d02.total	2C	02.total	2	2	3/6/16	16866	16866	total	0	2	2	02.d02	02.total.d02	responder	res.d02	02.total.res.d02	2	during
2C-03-08-16	Bacteroidetes	186	2C.d04.total	2C	02.total	2	2	3/8/16	16868	16868	total	0	4	4	02.d04	02.total.d04	responder	res.d04	02.total.res.d04	2	after
2C-03-08-16	Cyanobacteria	3476	2C.d04.total	2C	02.total	2	2	3/8/16	16868	16868	total	0	4	4	02.d04	02.total.d04	responder	res.d04	02.total.res.d04	2	after
2C-03-08-16	Euryarchaeota	14	2C.d04.total	2C	02.total	2	2	3/8/16	16868	16868	total	0	4	4	02.d04	02.total.d04	responder	res.d04	02.total.res.d04	2	after
2C-03-08-16	Firmicutes	34765	2C.d04.total	2C	02.total	2	2	3/8/16	16868	16868	total	0	4	4	02.d04	02.total.d04	responder	res.d04	02.total.res.d04	2	after
2C-03-08-16	Proteobacteria	4768	2C.d04.total	2C	02.total	2	2	3/8/16	16868	16868	total	0	4	4	02.d04	02.total.d04	responder	res.d04	02.total.res.d04	2	after
2C-03-08-16	Tenericutes	3	2C.d04.total	2C	02.total	2	2	3/8/16	16868	16868	total	0	4	4	02.d04	02.total.d04	responder	res.d04	02.total.res.d04	2	after
2C-03-10-16	Actinobacteria	13	2C.d06.total	2C	02.total	2	2	3/10/16	16870	16870	total	0	6	6	02.d06	02.total.d06	responder	res.d06	02.total.res.d06	2	after
2C-03-10-16	Bacteroidetes	10611	2C.d06.total	2C	02.total	2	2	3/10/16	16870	16870	total	0	6	6	02.d06	02.total.d06	responder	res.d06	02.total.res.d06	2	after
2C-03-10-16	Cyanobacteria	176	2C.d06.total	2C	02.total	2	2	3/10/16	16870	16870	total	0	6	6	02.d06	02.total.d06	responder	res.d06	02.total.res.d06	2	after
2C-03-10-16	Euryarchaeota	6	2C.d06.total	2C	02.total	2	2	3/10/16	16870	16870	total	0	6	6	02.d06	02.total.d06	responder	res.d06	02.total.res.d06	2	after
2C-03-10-16	Firmicutes	61993	2C.d06.total	2C	02.total	2	2	3/10/16	16870	16870	total	0	6	6	02.d06	02.total.d06	responder	res.d06	02.total.res.d06	2	after
2C-03-10-16	Proteobacteria	232	2C.d06.total	2C	02.total	2	2	3/10/16	16870	16870	total	0	6	6	02.d06	02.total.d06	responder	res.d06	02.total.res.d06	2	after
2C-03-12-16	Actinobacteria	144	2C.d08.total	2C	02.total	2	2	3/12/16	16872	16872	total	0	8	8	02.d08	02.total.d08	responder	res.d08	02.total.res.d08	2	after
2C-03-12-16	Bacteroidetes	134	2C.d08.total	2C	02.total	2	2	3/12/16	16872	16872	total	0	8	8	02.d08	02.total.d08	responder	res.d08	02.total.res.d08	2	after
2C-03-12-16	Cyanobacteria	552	2C.d08.total	2C	02.total	2	2	3/12/16	16872	16872	total	0	8	8	02.d08	02.total.d08	responder	res.d08	02.total.res.d08	2	after
2C-03-12-16	Firmicutes	72136	2C.d08.total	2C	02.total	2	2	3/12/16	16872	16872	total	0	8	8	02.d08	02.total.d08	responder	res.d08	02.total.res.d08	2	after
2C-03-12-16	Proteobacteria	1344	2C.d08.total	2C	02.total	2	2	3/12/16	16872	16872	total	0	8	8	02.d08	02.total.d08	responder	res.d08	02.total.res.d08	2	after
2C-04-05-16	Bacteroidetes	32748	2C.d32.total	2C	02.total	2	2	4/5/16	16896	16896	total	0	32	32	02.d32	02.total.d32	responder	res.d32	02.total.res.d32	2	after
2C-04-05-16	Cyanobacteria	366	2C.d32.total	2C	02.total	2	2	4/5/16	16896	16896	total	0	32	32	02.d32	02.total.d32	responder	res.d32	02.total.res.d32	2	after
2C-04-05-16	Firmicutes	23460	2C.d32.total	2C	02.total	2	2	4/5/16	16896	16896	total	0	32	32	02.d32	02.total.d32	responder	res.d32	02.total.res.d32	2	after
2C-04-05-16	Proteobacteria	1464	2C.d32.total	2C	02.total	2	2	4/5/16	16896	16896	total	0	32	32	02.d32	02.total.d32	responder	res.d32	02.total.res.d32	2	after
2D-03-03-16	Actinobacteria	7	2D.d-1.total	2D	02.total	2	2	3/3/16	16863	16863	total	0	-1	-1	02.d-1	02.total.d-1	responder	res.d-1	02.total.res.d-1	2	before
2D-03-03-16	Bacteroidetes	15615	2D.d-1.total	2D	02.total	2	2	3/3/16	16863	16863	total	0	-1	-1	02.d-1	02.total.d-1	responder	res.d-1	02.total.res.d-1	2	before
2D-03-03-16	Cyanobacteria	70	2D.d-1.total	2D	02.total	2	2	3/3/16	16863	16863	total	0	-1	-1	02.d-1	02.total.d-1	responder	res.d-1	02.total.res.d-1	2	before
2D-03-03-16	Firmicutes	6032	2D.d-1.total	2D	02.total	2	2	3/3/16	16863	16863	total	0	-1	-1	02.d-1	02.total.d-1	responder	res.d-1	02.total.res.d-1	2	before
2D-03-03-16	Fusobacteria	5	2D.d-1.total	2D	02.total	2	2	3/3/16	16863	16863	total	0	-1	-1	02.d-1	02.total.d-1	responder	res.d-1	02.total.res.d-1	2	before
2D-03-03-16	Proteobacteria	517	2D.d-1.total	2D	02.total	2	2	3/3/16	16863	16863	total	0	-1	-1	02.d-1	02.total.d-1	responder	res.d-1	02.total.res.d-1	2	before
2D-03-03-16	Tenericutes	232	2D.d-1.total	2D	02.total	2	2	3/3/16	16863	16863	total	0	-1	-1	02.d-1	02.total.d-1	responder	res.d-1	02.total.res.d-1	2	before
2D-03-04-16	Bacteroidetes	15266	2D.d00.total	2D	02.total	2	2	3/4/16	16864	16864	total	0	0	0	02.d00	02.total.d00	responder	res.d00	02.total.res.d00	2	before
2D-03-04-16	Cyanobacteria	84	2D.d00.total	2D	02.total	2	2	3/4/16	16864	16864	total	0	0	0	02.d00	02.total.d00	responder	res.d00	02.total.res.d00	2	before
2D-03-04-16	Firmicutes	7616	2D.d00.total	2D	02.total	2	2	3/4/16	16864	16864	total	0	0	0	02.d00	02.total.d00	responder	res.d00	02.total.res.d00	2	before
2D-03-04-16	Proteobacteria	208	2D.d00.total	2D	02.total	2	2	3/4/16	16864	16864	total	0	0	0	02.d00	02.total.d00	responder	res.d00	02.total.res.d00	2	before
2D-03-04-16	Tenericutes	125	2D.d00.total	2D	02.total	2	2	3/4/16	16864	16864	total	0	0	0	02.d00	02.total.d00	responder	res.d00	02.total.res.d00	2	before
2D-03-06-16	Actinobacteria	105	2D.d02.total	2D	02.total	2	2	3/6/16	16866	16866	total	0	2	2	02.d02	02.total.d02	responder	res.d02	02.total.res.d02	2	during
2D-03-06-16	Bacteroidetes	585	2D.d02.total	2D	02.total	2	2	3/6/16	16866	16866	total	0	2	2	02.d02	02.total.d02	responder	res.d02	02.total.res.d02	2	during
2D-03-06-16	Chloroflexi	15	2D.d02.total	2D	02.total	2	2	3/6/16	16866	16866	total	0	2	2	02.d02	02.total.d02	responder	res.d02	02.total.res.d02	2	during
2D-03-06-16	Cyanobacteria	14410	2D.d02.total	2D	02.total	2	2	3/6/16	16866	16866	total	0	2	2	02.d02	02.total.d02	responder	res.d02	02.total.res.d02	2	during
2D-03-06-16	Dependentiae	5	2D.d02.total	2D	02.total	2	2	3/6/16	16866	16866	total	0	2	2	02.d02	02.total.d02	responder	res.d02	02.total.res.d02	2	during
2D-03-06-16	Firmicutes	986	2D.d02.total	2D	02.total	2	2	3/6/16	16866	16866	total	0	2	2	02.d02	02.total.d02	responder	res.d02	02.total.res.d02	2	during
2D-03-06-16	Fusobacteria	10	2D.d02.total	2D	02.total	2	2	3/6/16	16866	16866	total	0	2	2	02.d02	02.total.d02	responder	res.d02	02.total.res.d02	2	during
2D-03-06-16	Planctomycetes	49	2D.d02.total	2D	02.total	2	2	3/6/16	16866	16866	total	0	2	2	02.d02	02.total.d02	responder	res.d02	02.total.res.d02	2	during
2D-03-06-16	Proteobacteria	19149	2D.d02.total	2D	02.total	2	2	3/6/16	16866	16866	total	0	2	2	02.d02	02.total.d02	responder	res.d02	02.total.res.d02	2	during
2D-03-06-16	Tenericutes	204	2D.d02.total	2D	02.total	2	2	3/6/16	16866	16866	total	0	2	2	02.d02	02.total.d02	responder	res.d02	02.total.res.d02	2	during
2D-03-06-16	Thaumarchaeota	18	2D.d02.total	2D	02.total	2	2	3/6/16	16866	16866	total	0	2	2	02.d02	02.total.d02	responder	res.d02	02.total.res.d02	2	during
2D-03-06-16	Verrucomicrobia	9	2D.d02.total	2D	02.total	2	2	3/6/16	16866	16866	total	0	2	2	02.d02	02.total.d02	responder	res.d02	02.total.res.d02	2	during
2D-03-08-16	Bacteroidetes	60	2D.d04.total	2D	02.total	2	2	3/8/16	16868	16868	total	0	4	4	02.d04	02.total.d04	responder	res.d04	02.total.res.d04	2	after
2D-03-08-16	Cyanobacteria	2219	2D.d04.total	2D	02.total	2	2	3/8/16	16868	16868	total	0	4	4	02.d04	02.total.d04	responder	res.d04	02.total.res.d04	2	after
2D-03-08-16	Firmicutes	33016	2D.d04.total	2D	02.total	2	2	3/8/16	16868	16868	total	0	4	4	02.d04	02.total.d04	responder	res.d04	02.total.res.d04	2	after
2D-03-08-16	Proteobacteria	3477	2D.d04.total	2D	02.total	2	2	3/8/16	16868	16868	total	0	4	4	02.d04	02.total.d04	responder	res.d04	02.total.res.d04	2	after
2D-03-10-16	Bacteroidetes	34	2D.d06.total	2D	02.total	2	2	3/10/16	16870	16870	total	0	6	6	02.d06	02.total.d06	responder	res.d06	02.total.res.d06	2	after
2D-03-10-16	Cyanobacteria	732	2D.d06.total	2D	02.total	2	2	3/10/16	16870	16870	total	0	6	6	02.d06	02.total.d06	responder	res.d06	02.total.res.d06	2	after
2D-03-10-16	Firmicutes	23379	2D.d06.total	2D	02.total	2	2	3/10/16	16870	16870	total	0	6	6	02.d06	02.total.d06	responder	res.d06	02.total.res.d06	2	after
2D-03-10-16	Proteobacteria	2099	2D.d06.total	2D	02.total	2	2	3/10/16	16870	16870	total	0	6	6	02.d06	02.total.d06	responder	res.d06	02.total.res.d06	2	after
2D-03-12-16	Actinobacteria	27	2D.d08.total	2D	02.total	2	2	3/12/16	16872	16872	total	0	8	8	02.d08	02.total.d08	responder	res.d08	02.total.res.d08	2	after
2D-03-12-16	Bacteroidetes	41	2D.d08.total	2D	02.total	2	2	3/12/16	16872	16872	total	0	8	8	02.d08	02.total.d08	responder	res.d08	02.total.res.d08	2	after
2D-03-12-16	Cyanobacteria	911	2D.d08.total	2D	02.total	2	2	3/12/16	16872	16872	total	0	8	8	02.d08	02.total.d08	responder	res.d08	02.total.res.d08	2	after
2D-03-12-16	Firmicutes	23137	2D.d08.total	2D	02.total	2	2	3/12/16	16872	16872	total	0	8	8	02.d08	02.total.d08	responder	res.d08	02.total.res.d08	2	after
2D-03-12-16	Proteobacteria	2463	2D.d08.total	2D	02.total	2	2	3/12/16	16872	16872	total	0	8	8	02.d08	02.total.d08	responder	res.d08	02.total.res.d08	2	after
2D-03-12-16	Verrucomicrobia	4	2D.d08.total	2D	02.total	2	2	3/12/16	16872	16872	total	0	8	8	02.d08	02.total.d08	responder	res.d08	02.total.res.d08	2	after
2D-04-05-16	Actinobacteria	13	2D.d32.total	2D	02.total	2	2	4/5/16	16896	16896	total	0	32	32	02.d32	02.total.d32	responder	res.d32	02.total.res.d32	2	after
2D-04-05-16	Bacteroidetes	26	2D.d32.total	2D	02.total	2	2	4/5/16	16896	16896	total	0	32	32	02.d32	02.total.d32	responder	res.d32	02.total.res.d32	2	after
2D-04-05-16	Cyanobacteria	463	2D.d32.total	2D	02.total	2	2	4/5/16	16896	16896	total	0	32	32	02.d32	02.total.d32	responder	res.d32	02.total.res.d32	2	after
2D-04-05-16	Firmicutes	21371	2D.d32.total	2D	02.total	2	2	4/5/16	16896	16896	total	0	32	32	02.d32	02.total.d32	responder	res.d32	02.total.res.d32	2	after
2D-04-05-16	Proteobacteria	475	2D.d32.total	2D	02.total	2	2	4/5/16	16896	16896	total	0	32	32	02.d32	02.total.d32	responder	res.d32	02.total.res.d32	2	after
4A-03-03-16	Bacteroidetes	12789	4A.d-1.total	4A	04.total	4	4	3/3/16	16863	16863	total	0	-1	-1	04.d-1	04.total.d-1	responder	res.d-1	04.total.res.d-1	4	before
4A-03-03-16	Cyanobacteria	146	4A.d-1.total	4A	04.total	4	4	3/3/16	16863	16863	total	0	-1	-1	04.d-1	04.total.d-1	responder	res.d-1	04.total.res.d-1	4	before
4A-03-03-16	Firmicutes	6750	4A.d-1.total	4A	04.total	4	4	3/3/16	16863	16863	total	0	-1	-1	04.d-1	04.total.d-1	responder	res.d-1	04.total.res.d-1	4	before
4A-03-03-16	Fusobacteria	10	4A.d-1.total	4A	04.total	4	4	3/3/16	16863	16863	total	0	-1	-1	04.d-1	04.total.d-1	responder	res.d-1	04.total.res.d-1	4	before
4A-03-03-16	Proteobacteria	379	4A.d-1.total	4A	04.total	4	4	3/3/16	16863	16863	total	0	-1	-1	04.d-1	04.total.d-1	responder	res.d-1	04.total.res.d-1	4	before
4A-03-03-16	Tenericutes	1251	4A.d-1.total	4A	04.total	4	4	3/3/16	16863	16863	total	0	-1	-1	04.d-1	04.total.d-1	responder	res.d-1	04.total.res.d-1	4	before
4A-03-03-16	Verrucomicrobia	8	4A.d-1.total	4A	04.total	4	4	3/3/16	16863	16863	total	0	-1	-1	04.d-1	04.total.d-1	responder	res.d-1	04.total.res.d-1	4	before
4A-03-04-16	Bacteroidetes	20669	4A.d00.total	4A	04.total	4	4	3/4/16	16864	16864	total	0	0	0	04.d00	04.total.d00	responder	res.d00	04.total.res.d00	4	before
4A-03-04-16	Cyanobacteria	17	4A.d00.total	4A	04.total	4	4	3/4/16	16864	16864	total	0	0	0	04.d00	04.total.d00	responder	res.d00	04.total.res.d00	4	before
4A-03-04-16	Firmicutes	6314	4A.d00.total	4A	04.total	4	4	3/4/16	16864	16864	total	0	0	0	04.d00	04.total.d00	responder	res.d00	04.total.res.d00	4	before
4A-03-04-16	Proteobacteria	207	4A.d00.total	4A	04.total	4	4	3/4/16	16864	16864	total	0	0	0	04.d00	04.total.d00	responder	res.d00	04.total.res.d00	4	before
4A-03-04-16	Tenericutes	789	4A.d00.total	4A	04.total	4	4	3/4/16	16864	16864	total	0	0	0	04.d00	04.total.d00	responder	res.d00	04.total.res.d00	4	before
4A-03-08-16	Actinobacteria	60	4A.d04.total	4A	04.total	4	4	3/8/16	16868	16868	total	0	4	4	04.d04	04.total.d04	responder	res.d04	04.total.res.d04	4	during
4A-03-08-16	Bacteroidetes	459	4A.d04.total	4A	04.total	4	4	3/8/16	16868	16868	total	0	4	4	04.d04	04.total.d04	responder	res.d04	04.total.res.d04	4	during
4A-03-08-16	Cyanobacteria	15736	4A.d04.total	4A	04.total	4	4	3/8/16	16868	16868	total	0	4	4	04.d04	04.total.d04	responder	res.d04	04.total.res.d04	4	during
4A-03-08-16	Firmicutes	619	4A.d04.total	4A	04.total	4	4	3/8/16	16868	16868	total	0	4	4	04.d04	04.total.d04	responder	res.d04	04.total.res.d04	4	during
4A-03-08-16	Fusobacteria	6	4A.d04.total	4A	04.total	4	4	3/8/16	16868	16868	total	0	4	4	04.d04	04.total.d04	responder	res.d04	04.total.res.d04	4	during
4A-03-08-16	Proteobacteria	23603	4A.d04.total	4A	04.total	4	4	3/8/16	16868	16868	total	0	4	4	04.d04	04.total.d04	responder	res.d04	04.total.res.d04	4	during
4A-03-08-16	Tenericutes	23	4A.d04.total	4A	04.total	4	4	3/8/16	16868	16868	total	0	4	4	04.d04	04.total.d04	responder	res.d04	04.total.res.d04	4	during
4A-03-10-16	Bacteroidetes	53	4A.d06.total	4A	04.total	4	4	3/10/16	16870	16870	total	0	6	6	04.d06	04.total.d06	responder	res.d06	04.total.res.d06	4	after
4A-03-10-16	Cyanobacteria	1296	4A.d06.total	4A	04.total	4	4	3/10/16	16870	16870	total	0	6	6	04.d06	04.total.d06	responder	res.d06	04.total.res.d06	4	after
4A-03-10-16	Firmicutes	46753	4A.d06.total	4A	04.total	4	4	3/10/16	16870	16870	total	0	6	6	04.d06	04.total.d06	responder	res.d06	04.total.res.d06	4	after
4A-03-10-16	Proteobacteria	2604	4A.d06.total	4A	04.total	4	4	3/10/16	16870	16870	total	0	6	6	04.d06	04.total.d06	responder	res.d06	04.total.res.d06	4	after
4A-03-12-16	Bacteroidetes	52	4A.d08.total	4A	04.total	4	4	3/12/16	16872	16872	total	0	8	8	04.d08	04.total.d08	responder	res.d08	04.total.res.d08	4	after
4A-03-12-16	Cyanobacteria	53	4A.d08.total	4A	04.total	4	4	3/12/16	16872	16872	total	0	8	8	04.d08	04.total.d08	responder	res.d08	04.total.res.d08	4	after
4A-03-12-16	Firmicutes	31421	4A.d08.total	4A	04.total	4	4	3/12/16	16872	16872	total	0	8	8	04.d08	04.total.d08	responder	res.d08	04.total.res.d08	4	after
4A-03-12-16	Proteobacteria	60	4A.d08.total	4A	04.total	4	4	3/12/16	16872	16872	total	0	8	8	04.d08	04.total.d08	responder	res.d08	04.total.res.d08	4	after
4A-03-14-16	Bacteroidetes	91	4A.d10.total	4A	04.total	4	4	3/14/16	16874	16874	total	0	10	10	04.d10	04.total.d10	responder	res.d10	04.total.res.d10	4	after
4A-03-14-16	Cyanobacteria	1567	4A.d10.total	4A	04.total	4	4	3/14/16	16874	16874	total	0	10	10	04.d10	04.total.d10	responder	res.d10	04.total.res.d10	4	after
4A-03-14-16	Firmicutes	21115	4A.d10.total	4A	04.total	4	4	3/14/16	16874	16874	total	0	10	10	04.d10	04.total.d10	responder	res.d10	04.total.res.d10	4	after
4A-03-14-16	Proteobacteria	2872	4A.d10.total	4A	04.total	4	4	3/14/16	16874	16874	total	0	10	10	04.d10	04.total.d10	responder	res.d10	04.total.res.d10	4	after
4A-04-05-16	Bacteroidetes	86	4A.d32.total	4A	04.total	4	4	4/5/16	16896	16896	total	0	32	32	04.d32	04.total.d32	responder	res.d32	04.total.res.d32	4	after
4A-04-05-16	Cyanobacteria	82	4A.d32.total	4A	04.total	4	4	4/5/16	16896	16896	total	0	32	32	04.d32	04.total.d32	responder	res.d32	04.total.res.d32	4	after
4A-04-05-16	Firmicutes	30365	4A.d32.total	4A	04.total	4	4	4/5/16	16896	16896	total	0	32	32	04.d32	04.total.d32	responder	res.d32	04.total.res.d32	4	after
4A-04-05-16	Proteobacteria	577	4A.d32.total	4A	04.total	4	4	4/5/16	16896	16896	total	0	32	32	04.d32	04.total.d32	responder	res.d32	04.total.res.d32	4	after
4B-03-03-16	Actinobacteria	5	4B.d-1.total	4B	04.total	4	4	3/3/16	16863	16863	total	0	-1	-1	04.d-1	04.total.d-1	responder	res.d-1	04.total.res.d-1	4	before
4B-03-03-16	Bacteroidetes	10061	4B.d-1.total	4B	04.total	4	4	3/3/16	16863	16863	total	0	-1	-1	04.d-1	04.total.d-1	responder	res.d-1	04.total.res.d-1	4	before
4B-03-03-16	Cyanobacteria	22	4B.d-1.total	4B	04.total	4	4	3/3/16	16863	16863	total	0	-1	-1	04.d-1	04.total.d-1	responder	res.d-1	04.total.res.d-1	4	before
4B-03-03-16	Firmicutes	4405	4B.d-1.total	4B	04.total	4	4	3/3/16	16863	16863	total	0	-1	-1	04.d-1	04.total.d-1	responder	res.d-1	04.total.res.d-1	4	before
4B-03-03-16	Proteobacteria	381	4B.d-1.total	4B	04.total	4	4	3/3/16	16863	16863	total	0	-1	-1	04.d-1	04.total.d-1	responder	res.d-1	04.total.res.d-1	4	before
4B-03-03-16	Tenericutes	408	4B.d-1.total	4B	04.total	4	4	3/3/16	16863	16863	total	0	-1	-1	04.d-1	04.total.d-1	responder	res.d-1	04.total.res.d-1	4	before
4B-03-04-16	Bacteroidetes	15081	4B.d00.total	4B	04.total	4	4	3/4/16	16864	16864	total	0	0	0	04.d00	04.total.d00	responder	res.d00	04.total.res.d00	4	before
4B-03-04-16	Cyanobacteria	48	4B.d00.total	4B	04.total	4	4	3/4/16	16864	16864	total	0	0	0	04.d00	04.total.d00	responder	res.d00	04.total.res.d00	4	before
4B-03-04-16	Firmicutes	8790	4B.d00.total	4B	04.total	4	4	3/4/16	16864	16864	total	0	0	0	04.d00	04.total.d00	responder	res.d00	04.total.res.d00	4	before
4B-03-04-16	Proteobacteria	536	4B.d00.total	4B	04.total	4	4	3/4/16	16864	16864	total	0	0	0	04.d00	04.total.d00	responder	res.d00	04.total.res.d00	4	before
4B-03-04-16	Tenericutes	1336	4B.d00.total	4B	04.total	4	4	3/4/16	16864	16864	total	0	0	0	04.d00	04.total.d00	responder	res.d00	04.total.res.d00	4	before
4B-03-08-16	Actinobacteria	51	4B.d04.total	4B	04.total	4	4	3/8/16	16868	16868	total	0	4	4	04.d04	04.total.d04	responder	res.d04	04.total.res.d04	4	during
4B-03-08-16	Bacteroidetes	491	4B.d04.total	4B	04.total	4	4	3/8/16	16868	16868	total	0	4	4	04.d04	04.total.d04	responder	res.d04	04.total.res.d04	4	during
4B-03-08-16	Cyanobacteria	20315	4B.d04.total	4B	04.total	4	4	3/8/16	16868	16868	total	0	4	4	04.d04	04.total.d04	responder	res.d04	04.total.res.d04	4	during
4B-03-08-16	Firmicutes	655	4B.d04.total	4B	04.total	4	4	3/8/16	16868	16868	total	0	4	4	04.d04	04.total.d04	responder	res.d04	04.total.res.d04	4	during
4B-03-08-16	Fusobacteria	8	4B.d04.total	4B	04.total	4	4	3/8/16	16868	16868	total	0	4	4	04.d04	04.total.d04	responder	res.d04	04.total.res.d04	4	during
4B-03-08-16	Proteobacteria	25143	4B.d04.total	4B	04.total	4	4	3/8/16	16868	16868	total	0	4	4	04.d04	04.total.d04	responder	res.d04	04.total.res.d04	4	during
4B-03-08-16	Tenericutes	17	4B.d04.total	4B	04.total	4	4	3/8/16	16868	16868	total	0	4	4	04.d04	04.total.d04	responder	res.d04	04.total.res.d04	4	during
4B-03-10-16	Bacteroidetes	26	4B.d06.total	4B	04.total	4	4	3/10/16	16870	16870	total	0	6	6	04.d06	04.total.d06	responder	res.d06	04.total.res.d06	4	after
4B-03-10-16	Cyanobacteria	983	4B.d06.total	4B	04.total	4	4	3/10/16	16870	16870	total	0	6	6	04.d06	04.total.d06	responder	res.d06	04.total.res.d06	4	after
4B-03-10-16	Firmicutes	38813	4B.d06.total	4B	04.total	4	4	3/10/16	16870	16870	total	0	6	6	04.d06	04.total.d06	responder	res.d06	04.total.res.d06	4	after
4B-03-10-16	Proteobacteria	981	4B.d06.total	4B	04.total	4	4	3/10/16	16870	16870	total	0	6	6	04.d06	04.total.d06	responder	res.d06	04.total.res.d06	4	after
4B-03-12-16	Actinobacteria	21	4B.d08.total	4B	04.total	4	4	3/12/16	16872	16872	total	0	8	8	04.d08	04.total.d08	responder	res.d08	04.total.res.d08	4	after
4B-03-12-16	Bacteroidetes	11	4B.d08.total	4B	04.total	4	4	3/12/16	16872	16872	total	0	8	8	04.d08	04.total.d08	responder	res.d08	04.total.res.d08	4	after
4B-03-12-16	Cyanobacteria	493	4B.d08.total	4B	04.total	4	4	3/12/16	16872	16872	total	0	8	8	04.d08	04.total.d08	responder	res.d08	04.total.res.d08	4	after
4B-03-12-16	Firmicutes	23355	4B.d08.total	4B	04.total	4	4	3/12/16	16872	16872	total	0	8	8	04.d08	04.total.d08	responder	res.d08	04.total.res.d08	4	after
4B-03-12-16	Proteobacteria	1998	4B.d08.total	4B	04.total	4	4	3/12/16	16872	16872	total	0	8	8	04.d08	04.total.d08	responder	res.d08	04.total.res.d08	4	after
4B-03-14-16	Actinobacteria	5	4B.d10.total	4B	04.total	4	4	3/14/16	16874	16874	total	0	10	10	04.d10	04.total.d10	responder	res.d10	04.total.res.d10	4	after
4B-03-14-16	Bacteroidetes	24	4B.d10.total	4B	04.total	4	4	3/14/16	16874	16874	total	0	10	10	04.d10	04.total.d10	responder	res.d10	04.total.res.d10	4	after
4B-03-14-16	Cyanobacteria	27	4B.d10.total	4B	04.total	4	4	3/14/16	16874	16874	total	0	10	10	04.d10	04.total.d10	responder	res.d10	04.total.res.d10	4	after
4B-03-14-16	Firmicutes	32659	4B.d10.total	4B	04.total	4	4	3/14/16	16874	16874	total	0	10	10	04.d10	04.total.d10	responder	res.d10	04.total.res.d10	4	after
4B-03-14-16	Proteobacteria	44	4B.d10.total	4B	04.total	4	4	3/14/16	16874	16874	total	0	10	10	04.d10	04.total.d10	responder	res.d10	04.total.res.d10	4	after
4B-03-14-16	Tenericutes	2	4B.d10.total	4B	04.total	4	4	3/14/16	16874	16874	total	0	10	10	04.d10	04.total.d10	responder	res.d10	04.total.res.d10	4	after
4B-04-05-16	Actinobacteria	20	4B.d32.total	4B	04.total	4	4	4/5/16	16896	16896	total	0	32	32	04.d32	04.total.d32	responder	res.d32	04.total.res.d32	4	after
4B-04-05-16	Bacteroidetes	56428	4B.d32.total	4B	04.total	4	4	4/5/16	16896	16896	total	0	32	32	04.d32	04.total.d32	responder	res.d32	04.total.res.d32	4	after
4B-04-05-16	Cyanobacteria	375	4B.d32.total	4B	04.total	4	4	4/5/16	16896	16896	total	0	32	32	04.d32	04.total.d32	responder	res.d32	04.total.res.d32	4	after
4B-04-05-16	Firmicutes	10400	4B.d32.total	4B	04.total	4	4	4/5/16	16896	16896	total	0	32	32	04.d32	04.total.d32	responder	res.d32	04.total.res.d32	4	after
4B-04-05-16	Proteobacteria	254	4B.d32.total	4B	04.total	4	4	4/5/16	16896	16896	total	0	32	32	04.d32	04.total.d32	responder	res.d32	04.total.res.d32	4	after
4B-04-05-16	Verrucomicrobia	4	4B.d32.total	4B	04.total	4	4	4/5/16	16896	16896	total	0	32	32	04.d32	04.total.d32	responder	res.d32	04.total.res.d32	4	after
4C-03-03-16	Actinobacteria	12	4C.d-1.total	4C	04.total	4	4	3/3/16	16863	16863	total	0	-1	-1	04.d-1	04.total.d-1	responder	res.d-1	04.total.res.d-1	4	before
4C-03-03-16	Bacteroidetes	18137	4C.d-1.total	4C	04.total	4	4	3/3/16	16863	16863	total	0	-1	-1	04.d-1	04.total.d-1	responder	res.d-1	04.total.res.d-1	4	before
4C-03-03-16	Cyanobacteria	29	4C.d-1.total	4C	04.total	4	4	3/3/16	16863	16863	total	0	-1	-1	04.d-1	04.total.d-1	responder	res.d-1	04.total.res.d-1	4	before
4C-03-03-16	Firmicutes	11384	4C.d-1.total	4C	04.total	4	4	3/3/16	16863	16863	total	0	-1	-1	04.d-1	04.total.d-1	responder	res.d-1	04.total.res.d-1	4	before
4C-03-03-16	Proteobacteria	37	4C.d-1.total	4C	04.total	4	4	3/3/16	16863	16863	total	0	-1	-1	04.d-1	04.total.d-1	responder	res.d-1	04.total.res.d-1	4	before
4C-03-03-16	Tenericutes	658	4C.d-1.total	4C	04.total	4	4	3/3/16	16863	16863	total	0	-1	-1	04.d-1	04.total.d-1	responder	res.d-1	04.total.res.d-1	4	before
4C-03-04-16	Bacteroidetes	10739	4C.d00.total	4C	04.total	4	4	3/4/16	16864	16864	total	0	0	0	04.d00	04.total.d00	responder	res.d00	04.total.res.d00	4	before
4C-03-04-16	Cyanobacteria	11	4C.d00.total	4C	04.total	4	4	3/4/16	16864	16864	total	0	0	0	04.d00	04.total.d00	responder	res.d00	04.total.res.d00	4	before
4C-03-04-16	Firmicutes	8165	4C.d00.total	4C	04.total	4	4	3/4/16	16864	16864	total	0	0	0	04.d00	04.total.d00	responder	res.d00	04.total.res.d00	4	before
4C-03-04-16	Proteobacteria	143	4C.d00.total	4C	04.total	4	4	3/4/16	16864	16864	total	0	0	0	04.d00	04.total.d00	responder	res.d00	04.total.res.d00	4	before
4C-03-04-16	Tenericutes	2765	4C.d00.total	4C	04.total	4	4	3/4/16	16864	16864	total	0	0	0	04.d00	04.total.d00	responder	res.d00	04.total.res.d00	4	before
4C-03-08-16	Actinobacteria	56	4C.d04.total	4C	04.total	4	4	3/8/16	16868	16868	total	0	4	4	04.d04	04.total.d04	responder	res.d04	04.total.res.d04	4	during
4C-03-08-16	Bacteroidetes	317	4C.d04.total	4C	04.total	4	4	3/8/16	16868	16868	total	0	4	4	04.d04	04.total.d04	responder	res.d04	04.total.res.d04	4	during
4C-03-08-16	Cyanobacteria	24996	4C.d04.total	4C	04.total	4	4	3/8/16	16868	16868	total	0	4	4	04.d04	04.total.d04	responder	res.d04	04.total.res.d04	4	during
4C-03-08-16	Firmicutes	544	4C.d04.total	4C	04.total	4	4	3/8/16	16868	16868	total	0	4	4	04.d04	04.total.d04	responder	res.d04	04.total.res.d04	4	during
4C-03-08-16	Fusobacteria	12	4C.d04.total	4C	04.total	4	4	3/8/16	16868	16868	total	0	4	4	04.d04	04.total.d04	responder	res.d04	04.total.res.d04	4	during
4C-03-08-16	Proteobacteria	35762	4C.d04.total	4C	04.total	4	4	3/8/16	16868	16868	total	0	4	4	04.d04	04.total.d04	responder	res.d04	04.total.res.d04	4	during
4C-03-08-16	Tenericutes	8	4C.d04.total	4C	04.total	4	4	3/8/16	16868	16868	total	0	4	4	04.d04	04.total.d04	responder	res.d04	04.total.res.d04	4	during
4C-03-08-16	Verrucomicrobia	4	4C.d04.total	4C	04.total	4	4	3/8/16	16868	16868	total	0	4	4	04.d04	04.total.d04	responder	res.d04	04.total.res.d04	4	during
4C-03-10-16	Actinobacteria	2	4C.d06.total	4C	04.total	4	4	3/10/16	16870	16870	total	0	6	6	04.d06	04.total.d06	responder	res.d06	04.total.res.d06	4	after
4C-03-10-16	Bacteroidetes	23	4C.d06.total	4C	04.total	4	4	3/10/16	16870	16870	total	0	6	6	04.d06	04.total.d06	responder	res.d06	04.total.res.d06	4	after
4C-03-10-16	Cyanobacteria	1390	4C.d06.total	4C	04.total	4	4	3/10/16	16870	16870	total	0	6	6	04.d06	04.total.d06	responder	res.d06	04.total.res.d06	4	after
4C-03-10-16	Firmicutes	39340	4C.d06.total	4C	04.total	4	4	3/10/16	16870	16870	total	0	6	6	04.d06	04.total.d06	responder	res.d06	04.total.res.d06	4	after
4C-03-10-16	Fusobacteria	3	4C.d06.total	4C	04.total	4	4	3/10/16	16870	16870	total	0	6	6	04.d06	04.total.d06	responder	res.d06	04.total.res.d06	4	after
4C-03-10-16	Proteobacteria	2609	4C.d06.total	4C	04.total	4	4	3/10/16	16870	16870	total	0	6	6	04.d06	04.total.d06	responder	res.d06	04.total.res.d06	4	after
4C-03-10-16	Tenericutes	2	4C.d06.total	4C	04.total	4	4	3/10/16	16870	16870	total	0	6	6	04.d06	04.total.d06	responder	res.d06	04.total.res.d06	4	after
4C-03-12-16	Bacteroidetes	29	4C.d08.total	4C	04.total	4	4	3/12/16	16872	16872	total	0	8	8	04.d08	04.total.d08	responder	res.d08	04.total.res.d08	4	after
4C-03-12-16	Cyanobacteria	369	4C.d08.total	4C	04.total	4	4	3/12/16	16872	16872	total	0	8	8	04.d08	04.total.d08	responder	res.d08	04.total.res.d08	4	after
4C-03-12-16	Firmicutes	33235	4C.d08.total	4C	04.total	4	4	3/12/16	16872	16872	total	0	8	8	04.d08	04.total.d08	responder	res.d08	04.total.res.d08	4	after
4C-03-12-16	Proteobacteria	1550	4C.d08.total	4C	04.total	4	4	3/12/16	16872	16872	total	0	8	8	04.d08	04.total.d08	responder	res.d08	04.total.res.d08	4	after
4C-03-14-16	Actinobacteria	5	4C.d10.total	4C	04.total	4	4	3/14/16	16874	16874	total	0	10	10	04.d10	04.total.d10	responder	res.d10	04.total.res.d10	4	after
4C-03-14-16	Bacteroidetes	16	4C.d10.total	4C	04.total	4	4	3/14/16	16874	16874	total	0	10	10	04.d10	04.total.d10	responder	res.d10	04.total.res.d10	4	after
4C-03-14-16	Cyanobacteria	211	4C.d10.total	4C	04.total	4	4	3/14/16	16874	16874	total	0	10	10	04.d10	04.total.d10	responder	res.d10	04.total.res.d10	4	after
4C-03-14-16	Firmicutes	23310	4C.d10.total	4C	04.total	4	4	3/14/16	16874	16874	total	0	10	10	04.d10	04.total.d10	responder	res.d10	04.total.res.d10	4	after
4C-03-14-16	Proteobacteria	1286	4C.d10.total	4C	04.total	4	4	3/14/16	16874	16874	total	0	10	10	04.d10	04.total.d10	responder	res.d10	04.total.res.d10	4	after
4C-04-05-16	Actinobacteria	21	4C.d32.total	4C	04.total	4	4	4/5/16	16896	16896	total	0	32	32	04.d32	04.total.d32	responder	res.d32	04.total.res.d32	4	after
4C-04-05-16	Bacteroidetes	410	4C.d32.total	4C	04.total	4	4	4/5/16	16896	16896	total	0	32	32	04.d32	04.total.d32	responder	res.d32	04.total.res.d32	4	after
4C-04-05-16	Cyanobacteria	710	4C.d32.total	4C	04.total	4	4	4/5/16	16896	16896	total	0	32	32	04.d32	04.total.d32	responder	res.d32	04.total.res.d32	4	after
4C-04-05-16	Firmicutes	34702	4C.d32.total	4C	04.total	4	4	4/5/16	16896	16896	total	0	32	32	04.d32	04.total.d32	responder	res.d32	04.total.res.d32	4	after
4C-04-05-16	Proteobacteria	2800	4C.d32.total	4C	04.total	4	4	4/5/16	16896	16896	total	0	32	32	04.d32	04.total.d32	responder	res.d32	04.total.res.d32	4	after
4C-04-05-16	Tenericutes	2	4C.d32.total	4C	04.total	4	4	4/5/16	16896	16896	total	0	32	32	04.d32	04.total.d32	responder	res.d32	04.total.res.d32	4	after
4C-04-05-16	Verrucomicrobia	5	4C.d32.total	4C	04.total	4	4	4/5/16	16896	16896	total	0	32	32	04.d32	04.total.d32	responder	res.d32	04.total.res.d32	4	after
4D-03-03-16	Bacteroidetes	15740	4D.d-1.total	4D	04.total	4	4	3/3/16	16863	16863	total	0	-1	-1	04.d-1	04.total.d-1	responder	res.d-1	04.total.res.d-1	4	before
4D-03-03-16	Cyanobacteria	155	4D.d-1.total	4D	04.total	4	4	3/3/16	16863	16863	total	0	-1	-1	04.d-1	04.total.d-1	responder	res.d-1	04.total.res.d-1	4	before
4D-03-03-16	Firmicutes	9556	4D.d-1.total	4D	04.total	4	4	3/3/16	16863	16863	total	0	-1	-1	04.d-1	04.total.d-1	responder	res.d-1	04.total.res.d-1	4	before
4D-03-03-16	Proteobacteria	234	4D.d-1.total	4D	04.total	4	4	3/3/16	16863	16863	total	0	-1	-1	04.d-1	04.total.d-1	responder	res.d-1	04.total.res.d-1	4	before
4D-03-03-16	Tenericutes	608	4D.d-1.total	4D	04.total	4	4	3/3/16	16863	16863	total	0	-1	-1	04.d-1	04.total.d-1	responder	res.d-1	04.total.res.d-1	4	before
4D-03-04-16	Actinobacteria	3	4D.d00.total	4D	04.total	4	4	3/4/16	16864	16864	total	0	0	0	04.d00	04.total.d00	responder	res.d00	04.total.res.d00	4	before
4D-03-04-16	Bacteroidetes	23224	4D.d00.total	4D	04.total	4	4	3/4/16	16864	16864	total	0	0	0	04.d00	04.total.d00	responder	res.d00	04.total.res.d00	4	before
4D-03-04-16	Cyanobacteria	48	4D.d00.total	4D	04.total	4	4	3/4/16	16864	16864	total	0	0	0	04.d00	04.total.d00	responder	res.d00	04.total.res.d00	4	before
4D-03-04-16	Firmicutes	8870	4D.d00.total	4D	04.total	4	4	3/4/16	16864	16864	total	0	0	0	04.d00	04.total.d00	responder	res.d00	04.total.res.d00	4	before
4D-03-04-16	Proteobacteria	194	4D.d00.total	4D	04.total	4	4	3/4/16	16864	16864	total	0	0	0	04.d00	04.total.d00	responder	res.d00	04.total.res.d00	4	before
4D-03-04-16	Tenericutes	519	4D.d00.total	4D	04.total	4	4	3/4/16	16864	16864	total	0	0	0	04.d00	04.total.d00	responder	res.d00	04.total.res.d00	4	before
4D-03-08-16	Actinobacteria	154	4D.d04.total	4D	04.total	4	4	3/8/16	16868	16868	total	0	4	4	04.d04	04.total.d04	responder	res.d04	04.total.res.d04	4	during
4D-03-08-16	Bacteroidetes	220	4D.d04.total	4D	04.total	4	4	3/8/16	16868	16868	total	0	4	4	04.d04	04.total.d04	responder	res.d04	04.total.res.d04	4	during
4D-03-08-16	Chloroflexi	2	4D.d04.total	4D	04.total	4	4	3/8/16	16868	16868	total	0	4	4	04.d04	04.total.d04	responder	res.d04	04.total.res.d04	4	during
4D-03-08-16	Cyanobacteria	24438	4D.d04.total	4D	04.total	4	4	3/8/16	16868	16868	total	0	4	4	04.d04	04.total.d04	responder	res.d04	04.total.res.d04	4	during
4D-03-08-16	Dependentiae	7	4D.d04.total	4D	04.total	4	4	3/8/16	16868	16868	total	0	4	4	04.d04	04.total.d04	responder	res.d04	04.total.res.d04	4	during
4D-03-08-16	Euryarchaeota	5	4D.d04.total	4D	04.total	4	4	3/8/16	16868	16868	total	0	4	4	04.d04	04.total.d04	responder	res.d04	04.total.res.d04	4	during
4D-03-08-16	Firmicutes	754	4D.d04.total	4D	04.total	4	4	3/8/16	16868	16868	total	0	4	4	04.d04	04.total.d04	responder	res.d04	04.total.res.d04	4	during
4D-03-08-16	Fusobacteria	9	4D.d04.total	4D	04.total	4	4	3/8/16	16868	16868	total	0	4	4	04.d04	04.total.d04	responder	res.d04	04.total.res.d04	4	during
4D-03-08-16	Gemmatimonadetes	5	4D.d04.total	4D	04.total	4	4	3/8/16	16868	16868	total	0	4	4	04.d04	04.total.d04	responder	res.d04	04.total.res.d04	4	during
4D-03-08-16	Planctomycetes	15	4D.d04.total	4D	04.total	4	4	3/8/16	16868	16868	total	0	4	4	04.d04	04.total.d04	responder	res.d04	04.total.res.d04	4	during
4D-03-08-16	Proteobacteria	35089	4D.d04.total	4D	04.total	4	4	3/8/16	16868	16868	total	0	4	4	04.d04	04.total.d04	responder	res.d04	04.total.res.d04	4	during
4D-03-08-16	Tenericutes	7	4D.d04.total	4D	04.total	4	4	3/8/16	16868	16868	total	0	4	4	04.d04	04.total.d04	responder	res.d04	04.total.res.d04	4	during
4D-03-08-16	Thaumarchaeota	3	4D.d04.total	4D	04.total	4	4	3/8/16	16868	16868	total	0	4	4	04.d04	04.total.d04	responder	res.d04	04.total.res.d04	4	during
4D-03-08-16	Verrucomicrobia	10	4D.d04.total	4D	04.total	4	4	3/8/16	16868	16868	total	0	4	4	04.d04	04.total.d04	responder	res.d04	04.total.res.d04	4	during
4D-03-10-16	Actinobacteria	4	4D.d06.total	4D	04.total	4	4	3/10/16	16870	16870	total	0	6	6	04.d06	04.total.d06	responder	res.d06	04.total.res.d06	4	after
4D-03-10-16	Bacteroidetes	52	4D.d06.total	4D	04.total	4	4	3/10/16	16870	16870	total	0	6	6	04.d06	04.total.d06	responder	res.d06	04.total.res.d06	4	after
4D-03-10-16	Cyanobacteria	1997	4D.d06.total	4D	04.total	4	4	3/10/16	16870	16870	total	0	6	6	04.d06	04.total.d06	responder	res.d06	04.total.res.d06	4	after
4D-03-10-16	Euryarchaeota	6	4D.d06.total	4D	04.total	4	4	3/10/16	16870	16870	total	0	6	6	04.d06	04.total.d06	responder	res.d06	04.total.res.d06	4	after
4D-03-10-16	Firmicutes	53153	4D.d06.total	4D	04.total	4	4	3/10/16	16870	16870	total	0	6	6	04.d06	04.total.d06	responder	res.d06	04.total.res.d06	4	after
4D-03-10-16	Proteobacteria	2521	4D.d06.total	4D	04.total	4	4	3/10/16	16870	16870	total	0	6	6	04.d06	04.total.d06	responder	res.d06	04.total.res.d06	4	after
4D-03-12-16	Bacteroidetes	59	4D.d08.total	4D	04.total	4	4	3/12/16	16872	16872	total	0	8	8	04.d08	04.total.d08	responder	res.d08	04.total.res.d08	4	after
4D-03-12-16	Cyanobacteria	989	4D.d08.total	4D	04.total	4	4	3/12/16	16872	16872	total	0	8	8	04.d08	04.total.d08	responder	res.d08	04.total.res.d08	4	after
4D-03-12-16	Firmicutes	31956	4D.d08.total	4D	04.total	4	4	3/12/16	16872	16872	total	0	8	8	04.d08	04.total.d08	responder	res.d08	04.total.res.d08	4	after
4D-03-12-16	Proteobacteria	3183	4D.d08.total	4D	04.total	4	4	3/12/16	16872	16872	total	0	8	8	04.d08	04.total.d08	responder	res.d08	04.total.res.d08	4	after
4D-03-14-16	Bacteroidetes	47	4D.d10.total	4D	04.total	4	4	3/14/16	16874	16874	total	0	10	10	04.d10	04.total.d10	responder	res.d10	04.total.res.d10	4	after
4D-03-14-16	Cyanobacteria	434	4D.d10.total	4D	04.total	4	4	3/14/16	16874	16874	total	0	10	10	04.d10	04.total.d10	responder	res.d10	04.total.res.d10	4	after
4D-03-14-16	Firmicutes	26077	4D.d10.total	4D	04.total	4	4	3/14/16	16874	16874	total	0	10	10	04.d10	04.total.d10	responder	res.d10	04.total.res.d10	4	after
4D-03-14-16	Proteobacteria	1506	4D.d10.total	4D	04.total	4	4	3/14/16	16874	16874	total	0	10	10	04.d10	04.total.d10	responder	res.d10	04.total.res.d10	4	after
4D-03-14-16	Tenericutes	4	4D.d10.total	4D	04.total	4	4	3/14/16	16874	16874	total	0	10	10	04.d10	04.total.d10	responder	res.d10	04.total.res.d10	4	after
4D-04-05-16	Bacteroidetes	42	4D.d32.total	4D	04.total	4	4	4/5/16	16896	16896	total	0	32	32	04.d32	04.total.d32	responder	res.d32	04.total.res.d32	4	after
4D-04-05-16	Cyanobacteria	42	4D.d32.total	4D	04.total	4	4	4/5/16	16896	16896	total	0	32	32	04.d32	04.total.d32	responder	res.d32	04.total.res.d32	4	after
4D-04-05-16	Firmicutes	50994	4D.d32.total	4D	04.total	4	4	4/5/16	16896	16896	total	0	32	32	04.d32	04.total.d32	responder	res.d32	04.total.res.d32	4	after
4D-04-05-16	Proteobacteria	385	4D.d32.total	4D	04.total	4	4	4/5/16	16896	16896	total	0	32	32	04.d32	04.total.d32	responder	res.d32	04.total.res.d32	4	after
8A-03-03-16	Actinobacteria	4	8A.d-1.total	8A	08.total	8	8	3/3/16	16863	16863	total	0	-1	-1	08.d-1	08.total.d-1	non-responder	non.d-1	08.total.non.d-1	8	before
8A-03-03-16	Bacteroidetes	18857	8A.d-1.total	8A	08.total	8	8	3/3/16	16863	16863	total	0	-1	-1	08.d-1	08.total.d-1	non-responder	non.d-1	08.total.non.d-1	8	before
8A-03-03-16	Cyanobacteria	48	8A.d-1.total	8A	08.total	8	8	3/3/16	16863	16863	total	0	-1	-1	08.d-1	08.total.d-1	non-responder	non.d-1	08.total.non.d-1	8	before
8A-03-03-16	Firmicutes	5193	8A.d-1.total	8A	08.total	8	8	3/3/16	16863	16863	total	0	-1	-1	08.d-1	08.total.d-1	non-responder	non.d-1	08.total.non.d-1	8	before
8A-03-03-16	Proteobacteria	599	8A.d-1.total	8A	08.total	8	8	3/3/16	16863	16863	total	0	-1	-1	08.d-1	08.total.d-1	non-responder	non.d-1	08.total.non.d-1	8	before
8A-03-03-16	Tenericutes	1295	8A.d-1.total	8A	08.total	8	8	3/3/16	16863	16863	total	0	-1	-1	08.d-1	08.total.d-1	non-responder	non.d-1	08.total.non.d-1	8	before
8A-03-04-16	Bacteroidetes	19273	8A.d00.total	8A	08.total	8	8	3/4/16	16864	16864	total	0	0	0	08.d00	08.total.d00	non-responder	non.d00	08.total.non.d00	8	before
8A-03-04-16	Cyanobacteria	19	8A.d00.total	8A	08.total	8	8	3/4/16	16864	16864	total	0	0	0	08.d00	08.total.d00	non-responder	non.d00	08.total.non.d00	8	before
8A-03-04-16	Firmicutes	5471	8A.d00.total	8A	08.total	8	8	3/4/16	16864	16864	total	0	0	0	08.d00	08.total.d00	non-responder	non.d00	08.total.non.d00	8	before
8A-03-04-16	Proteobacteria	684	8A.d00.total	8A	08.total	8	8	3/4/16	16864	16864	total	0	0	0	08.d00	08.total.d00	non-responder	non.d00	08.total.non.d00	8	before
8A-03-04-16	Tenericutes	1026	8A.d00.total	8A	08.total	8	8	3/4/16	16864	16864	total	0	0	0	08.d00	08.total.d00	non-responder	non.d00	08.total.non.d00	8	before
8A-03-12-16	Bacteroidetes	29857	8A.d08.total	8A	08.total	8	8	3/12/16	16872	16872	total	0	8	8	08.d08	08.total.d08	non-responder	non.d08	08.total.non.d08	8	during
8A-03-12-16	Cyanobacteria	92	8A.d08.total	8A	08.total	8	8	3/12/16	16872	16872	total	0	8	8	08.d08	08.total.d08	non-responder	non.d08	08.total.non.d08	8	during
8A-03-12-16	Firmicutes	9819	8A.d08.total	8A	08.total	8	8	3/12/16	16872	16872	total	0	8	8	08.d08	08.total.d08	non-responder	non.d08	08.total.non.d08	8	during
8A-03-12-16	Proteobacteria	1028	8A.d08.total	8A	08.total	8	8	3/12/16	16872	16872	total	0	8	8	08.d08	08.total.d08	non-responder	non.d08	08.total.non.d08	8	during
8A-03-14-16	Actinobacteria	4	8A.d10.total	8A	08.total	8	8	3/14/16	16874	16874	total	0	10	10	08.d10	08.total.d10	non-responder	non.d10	08.total.non.d10	8	after
8A-03-14-16	Bacteroidetes	24708	8A.d10.total	8A	08.total	8	8	3/14/16	16874	16874	total	0	10	10	08.d10	08.total.d10	non-responder	non.d10	08.total.non.d10	8	after
8A-03-14-16	Cyanobacteria	343	8A.d10.total	8A	08.total	8	8	3/14/16	16874	16874	total	0	10	10	08.d10	08.total.d10	non-responder	non.d10	08.total.non.d10	8	after
8A-03-14-16	Firmicutes	9827	8A.d10.total	8A	08.total	8	8	3/14/16	16874	16874	total	0	10	10	08.d10	08.total.d10	non-responder	non.d10	08.total.non.d10	8	after
8A-03-14-16	Proteobacteria	1335	8A.d10.total	8A	08.total	8	8	3/14/16	16874	16874	total	0	10	10	08.d10	08.total.d10	non-responder	non.d10	08.total.non.d10	8	after
8A-03-16-16	Bacteroidetes	28069	8A.d12.total	8A	08.total	8	8	3/16/16	16876	16876	total	0	12	12	08.d12	08.total.d12	non-responder	non.d12	08.total.non.d12	8	after
8A-03-16-16	Cyanobacteria	274	8A.d12.total	8A	08.total	8	8	3/16/16	16876	16876	total	0	12	12	08.d12	08.total.d12	non-responder	non.d12	08.total.non.d12	8	after
8A-03-16-16	Firmicutes	8821	8A.d12.total	8A	08.total	8	8	3/16/16	16876	16876	total	0	12	12	08.d12	08.total.d12	non-responder	non.d12	08.total.non.d12	8	after
8A-03-16-16	Proteobacteria	905	8A.d12.total	8A	08.total	8	8	3/16/16	16876	16876	total	0	12	12	08.d12	08.total.d12	non-responder	non.d12	08.total.non.d12	8	after
8A-03-16-16	Tenericutes	85	8A.d12.total	8A	08.total	8	8	3/16/16	16876	16876	total	0	12	12	08.d12	08.total.d12	non-responder	non.d12	08.total.non.d12	8	after
8A-04-05-16	Actinobacteria	23	8A.d32.total	8A	08.total	8	8	4/5/16	16896	16896	total	0	32	32	08.d32	08.total.d32	non-responder	non.d32	08.total.non.d32	8	after
8A-04-05-16	Bacteroidetes	55667	8A.d32.total	8A	08.total	8	8	4/5/16	16896	16896	total	0	32	32	08.d32	08.total.d32	non-responder	non.d32	08.total.non.d32	8	after
8A-04-05-16	Cyanobacteria	150	8A.d32.total	8A	08.total	8	8	4/5/16	16896	16896	total	0	32	32	08.d32	08.total.d32	non-responder	non.d32	08.total.non.d32	8	after
8A-04-05-16	Firmicutes	7823	8A.d32.total	8A	08.total	8	8	4/5/16	16896	16896	total	0	32	32	08.d32	08.total.d32	non-responder	non.d32	08.total.non.d32	8	after
8A-04-05-16	Proteobacteria	639	8A.d32.total	8A	08.total	8	8	4/5/16	16896	16896	total	0	32	32	08.d32	08.total.d32	non-responder	non.d32	08.total.non.d32	8	after
8A-04-05-16	Tenericutes	2950	8A.d32.total	8A	08.total	8	8	4/5/16	16896	16896	total	0	32	32	08.d32	08.total.d32	non-responder	non.d32	08.total.non.d32	8	after
8B-03-03-16	Bacteroidetes	17923	8B.d-1.total	8B	08.total	8	8	3/3/16	16863	16863	total	0	-1	-1	08.d-1	08.total.d-1	responder	res.d-1	08.total.res.d-1	8	before
8B-03-03-16	Cyanobacteria	64	8B.d-1.total	8B	08.total	8	8	3/3/16	16863	16863	total	0	-1	-1	08.d-1	08.total.d-1	responder	res.d-1	08.total.res.d-1	8	before
8B-03-03-16	Firmicutes	7571	8B.d-1.total	8B	08.total	8	8	3/3/16	16863	16863	total	0	-1	-1	08.d-1	08.total.d-1	responder	res.d-1	08.total.res.d-1	8	before
8B-03-03-16	Proteobacteria	532	8B.d-1.total	8B	08.total	8	8	3/3/16	16863	16863	total	0	-1	-1	08.d-1	08.total.d-1	responder	res.d-1	08.total.res.d-1	8	before
8B-03-03-16	Tenericutes	640	8B.d-1.total	8B	08.total	8	8	3/3/16	16863	16863	total	0	-1	-1	08.d-1	08.total.d-1	responder	res.d-1	08.total.res.d-1	8	before
8B-03-04-16	Bacteroidetes	18169	8B.d00.total	8B	08.total	8	8	3/4/16	16864	16864	total	0	0	0	08.d00	08.total.d00	responder	res.d00	08.total.res.d00	8	before
8B-03-04-16	Cyanobacteria	71	8B.d00.total	8B	08.total	8	8	3/4/16	16864	16864	total	0	0	0	08.d00	08.total.d00	responder	res.d00	08.total.res.d00	8	before
8B-03-04-16	Firmicutes	6386	8B.d00.total	8B	08.total	8	8	3/4/16	16864	16864	total	0	0	0	08.d00	08.total.d00	responder	res.d00	08.total.res.d00	8	before
8B-03-04-16	Proteobacteria	774	8B.d00.total	8B	08.total	8	8	3/4/16	16864	16864	total	0	0	0	08.d00	08.total.d00	responder	res.d00	08.total.res.d00	8	before
8B-03-04-16	Tenericutes	222	8B.d00.total	8B	08.total	8	8	3/4/16	16864	16864	total	0	0	0	08.d00	08.total.d00	responder	res.d00	08.total.res.d00	8	before
8B-03-12-16	Actinobacteria	1016	8B.d08.total	8B	08.total	8	8	3/12/16	16872	16872	total	0	8	8	08.d08	08.total.d08	responder	res.d08	08.total.res.d08	8	during
8B-03-12-16	Bacteroidetes	6322	8B.d08.total	8B	08.total	8	8	3/12/16	16872	16872	total	0	8	8	08.d08	08.total.d08	responder	res.d08	08.total.res.d08	8	during
8B-03-12-16	Chloroflexi	19	8B.d08.total	8B	08.total	8	8	3/12/16	16872	16872	total	0	8	8	08.d08	08.total.d08	responder	res.d08	08.total.res.d08	8	during
8B-03-12-16	Cyanobacteria	62714	8B.d08.total	8B	08.total	8	8	3/12/16	16872	16872	total	0	8	8	08.d08	08.total.d08	responder	res.d08	08.total.res.d08	8	during
8B-03-12-16	Entotheonellaeota	6	8B.d08.total	8B	08.total	8	8	3/12/16	16872	16872	total	0	8	8	08.d08	08.total.d08	responder	res.d08	08.total.res.d08	8	during
8B-03-12-16	Euryarchaeota	11	8B.d08.total	8B	08.total	8	8	3/12/16	16872	16872	total	0	8	8	08.d08	08.total.d08	responder	res.d08	08.total.res.d08	8	during
8B-03-12-16	Firmicutes	3710	8B.d08.total	8B	08.total	8	8	3/12/16	16872	16872	total	0	8	8	08.d08	08.total.d08	responder	res.d08	08.total.res.d08	8	during
8B-03-12-16	Fusobacteria	38	8B.d08.total	8B	08.total	8	8	3/12/16	16872	16872	total	0	8	8	08.d08	08.total.d08	responder	res.d08	08.total.res.d08	8	during
8B-03-12-16	Patescibacteria	10	8B.d08.total	8B	08.total	8	8	3/12/16	16872	16872	total	0	8	8	08.d08	08.total.d08	responder	res.d08	08.total.res.d08	8	during
8B-03-12-16	Proteobacteria	66046	8B.d08.total	8B	08.total	8	8	3/12/16	16872	16872	total	0	8	8	08.d08	08.total.d08	responder	res.d08	08.total.res.d08	8	during
8B-03-12-16	Verrucomicrobia	15	8B.d08.total	8B	08.total	8	8	3/12/16	16872	16872	total	0	8	8	08.d08	08.total.d08	responder	res.d08	08.total.res.d08	8	during
8B-03-14-16	Actinobacteria	7	8B.d10.total	8B	08.total	8	8	3/14/16	16874	16874	total	0	10	10	08.d10	08.total.d10	responder	res.d10	08.total.res.d10	8	after
8B-03-14-16	Bacteroidetes	229	8B.d10.total	8B	08.total	8	8	3/14/16	16874	16874	total	0	10	10	08.d10	08.total.d10	responder	res.d10	08.total.res.d10	8	after
8B-03-14-16	Cyanobacteria	4154	8B.d10.total	8B	08.total	8	8	3/14/16	16874	16874	total	0	10	10	08.d10	08.total.d10	responder	res.d10	08.total.res.d10	8	after
8B-03-14-16	Firmicutes	38084	8B.d10.total	8B	08.total	8	8	3/14/16	16874	16874	total	0	10	10	08.d10	08.total.d10	responder	res.d10	08.total.res.d10	8	after
8B-03-14-16	Proteobacteria	5573	8B.d10.total	8B	08.total	8	8	3/14/16	16874	16874	total	0	10	10	08.d10	08.total.d10	responder	res.d10	08.total.res.d10	8	after
8B-03-16-16	Bacteroidetes	40	8B.d12.total	8B	08.total	8	8	3/16/16	16876	16876	total	0	12	12	08.d12	08.total.d12	responder	res.d12	08.total.res.d12	8	after
8B-03-16-16	Cyanobacteria	416	8B.d12.total	8B	08.total	8	8	3/16/16	16876	16876	total	0	12	12	08.d12	08.total.d12	responder	res.d12	08.total.res.d12	8	after
8B-03-16-16	Firmicutes	32700	8B.d12.total	8B	08.total	8	8	3/16/16	16876	16876	total	0	12	12	08.d12	08.total.d12	responder	res.d12	08.total.res.d12	8	after
8B-03-16-16	Proteobacteria	1644	8B.d12.total	8B	08.total	8	8	3/16/16	16876	16876	total	0	12	12	08.d12	08.total.d12	responder	res.d12	08.total.res.d12	8	after
8B-03-16-16	Verrucomicrobia	4	8B.d12.total	8B	08.total	8	8	3/16/16	16876	16876	total	0	12	12	08.d12	08.total.d12	responder	res.d12	08.total.res.d12	8	after
8B-04-05-16	Bacteroidetes	51	8B.d32.total	8B	08.total	8	8	4/5/16	16896	16896	total	0	32	32	08.d32	08.total.d32	responder	res.d32	08.total.res.d32	8	after
8B-04-05-16	Cyanobacteria	29	8B.d32.total	8B	08.total	8	8	4/5/16	16896	16896	total	0	32	32	08.d32	08.total.d32	responder	res.d32	08.total.res.d32	8	after
8B-04-05-16	Euryarchaeota	3	8B.d32.total	8B	08.total	8	8	4/5/16	16896	16896	total	0	32	32	08.d32	08.total.d32	responder	res.d32	08.total.res.d32	8	after
8B-04-05-16	Firmicutes	60157	8B.d32.total	8B	08.total	8	8	4/5/16	16896	16896	total	0	32	32	08.d32	08.total.d32	responder	res.d32	08.total.res.d32	8	after
8B-04-05-16	Proteobacteria	81	8B.d32.total	8B	08.total	8	8	4/5/16	16896	16896	total	0	32	32	08.d32	08.total.d32	responder	res.d32	08.total.res.d32	8	after
8C-03-03-16	Actinobacteria	5	8C.d-1.total	8C	08.total	8	8	3/3/16	16863	16863	total	0	-1	-1	08.d-1	08.total.d-1	responder	res.d-1	08.total.res.d-1	8	before
8C-03-03-16	Bacteroidetes	15261	8C.d-1.total	8C	08.total	8	8	3/3/16	16863	16863	total	0	-1	-1	08.d-1	08.total.d-1	responder	res.d-1	08.total.res.d-1	8	before
8C-03-03-16	Cyanobacteria	43	8C.d-1.total	8C	08.total	8	8	3/3/16	16863	16863	total	0	-1	-1	08.d-1	08.total.d-1	responder	res.d-1	08.total.res.d-1	8	before
8C-03-03-16	Firmicutes	5685	8C.d-1.total	8C	08.total	8	8	3/3/16	16863	16863	total	0	-1	-1	08.d-1	08.total.d-1	responder	res.d-1	08.total.res.d-1	8	before
8C-03-03-16	Proteobacteria	926	8C.d-1.total	8C	08.total	8	8	3/3/16	16863	16863	total	0	-1	-1	08.d-1	08.total.d-1	responder	res.d-1	08.total.res.d-1	8	before
8C-03-03-16	Tenericutes	534	8C.d-1.total	8C	08.total	8	8	3/3/16	16863	16863	total	0	-1	-1	08.d-1	08.total.d-1	responder	res.d-1	08.total.res.d-1	8	before
8C-03-03-16	Verrucomicrobia	9	8C.d-1.total	8C	08.total	8	8	3/3/16	16863	16863	total	0	-1	-1	08.d-1	08.total.d-1	responder	res.d-1	08.total.res.d-1	8	before
8C-03-04-16	Bacteroidetes	14914	8C.d00.total	8C	08.total	8	8	3/4/16	16864	16864	total	0	0	0	08.d00	08.total.d00	responder	res.d00	08.total.res.d00	8	before
8C-03-04-16	Cyanobacteria	66	8C.d00.total	8C	08.total	8	8	3/4/16	16864	16864	total	0	0	0	08.d00	08.total.d00	responder	res.d00	08.total.res.d00	8	before
8C-03-04-16	Firmicutes	6236	8C.d00.total	8C	08.total	8	8	3/4/16	16864	16864	total	0	0	0	08.d00	08.total.d00	responder	res.d00	08.total.res.d00	8	before
8C-03-04-16	Proteobacteria	1048	8C.d00.total	8C	08.total	8	8	3/4/16	16864	16864	total	0	0	0	08.d00	08.total.d00	responder	res.d00	08.total.res.d00	8	before
8C-03-04-16	Tenericutes	823	8C.d00.total	8C	08.total	8	8	3/4/16	16864	16864	total	0	0	0	08.d00	08.total.d00	responder	res.d00	08.total.res.d00	8	before
8C-03-12-16	Actinobacteria	50	8C.d08.total	8C	08.total	8	8	3/12/16	16872	16872	total	0	8	8	08.d08	08.total.d08	responder	res.d08	08.total.res.d08	8	during
8C-03-12-16	Bacteroidetes	1937	8C.d08.total	8C	08.total	8	8	3/12/16	16872	16872	total	0	8	8	08.d08	08.total.d08	responder	res.d08	08.total.res.d08	8	during
8C-03-12-16	Chloroflexi	2	8C.d08.total	8C	08.total	8	8	3/12/16	16872	16872	total	0	8	8	08.d08	08.total.d08	responder	res.d08	08.total.res.d08	8	during
8C-03-12-16	Cyanobacteria	22659	8C.d08.total	8C	08.total	8	8	3/12/16	16872	16872	total	0	8	8	08.d08	08.total.d08	responder	res.d08	08.total.res.d08	8	during
8C-03-12-16	Firmicutes	1013	8C.d08.total	8C	08.total	8	8	3/12/16	16872	16872	total	0	8	8	08.d08	08.total.d08	responder	res.d08	08.total.res.d08	8	during
8C-03-12-16	Fusobacteria	7	8C.d08.total	8C	08.total	8	8	3/12/16	16872	16872	total	0	8	8	08.d08	08.total.d08	responder	res.d08	08.total.res.d08	8	during
8C-03-12-16	Proteobacteria	32473	8C.d08.total	8C	08.total	8	8	3/12/16	16872	16872	total	0	8	8	08.d08	08.total.d08	responder	res.d08	08.total.res.d08	8	during
8C-03-12-16	Tenericutes	15	8C.d08.total	8C	08.total	8	8	3/12/16	16872	16872	total	0	8	8	08.d08	08.total.d08	responder	res.d08	08.total.res.d08	8	during
8C-03-12-16	Verrucomicrobia	5	8C.d08.total	8C	08.total	8	8	3/12/16	16872	16872	total	0	8	8	08.d08	08.total.d08	responder	res.d08	08.total.res.d08	8	during
8C-03-14-16	Actinobacteria	4	8C.d10.total	8C	08.total	8	8	3/14/16	16874	16874	total	0	10	10	08.d10	08.total.d10	responder	res.d10	08.total.res.d10	8	after
8C-03-14-16	Bacteroidetes	3019	8C.d10.total	8C	08.total	8	8	3/14/16	16874	16874	total	0	10	10	08.d10	08.total.d10	responder	res.d10	08.total.res.d10	8	after
8C-03-14-16	Cyanobacteria	2994	8C.d10.total	8C	08.total	8	8	3/14/16	16874	16874	total	0	10	10	08.d10	08.total.d10	responder	res.d10	08.total.res.d10	8	after
8C-03-14-16	Firmicutes	42898	8C.d10.total	8C	08.total	8	8	3/14/16	16874	16874	total	0	10	10	08.d10	08.total.d10	responder	res.d10	08.total.res.d10	8	after
8C-03-14-16	Proteobacteria	4971	8C.d10.total	8C	08.total	8	8	3/14/16	16874	16874	total	0	10	10	08.d10	08.total.d10	responder	res.d10	08.total.res.d10	8	after
8C-03-14-16	Tenericutes	23	8C.d10.total	8C	08.total	8	8	3/14/16	16874	16874	total	0	10	10	08.d10	08.total.d10	responder	res.d10	08.total.res.d10	8	after
8C-03-16-16	Bacteroidetes	41	8C.d12.total	8C	08.total	8	8	3/16/16	16876	16876	total	0	12	12	08.d12	08.total.d12	responder	res.d12	08.total.res.d12	8	after
8C-03-16-16	Cyanobacteria	2205	8C.d12.total	8C	08.total	8	8	3/16/16	16876	16876	total	0	12	12	08.d12	08.total.d12	responder	res.d12	08.total.res.d12	8	after
8C-03-16-16	Firmicutes	77415	8C.d12.total	8C	08.total	8	8	3/16/16	16876	16876	total	0	12	12	08.d12	08.total.d12	responder	res.d12	08.total.res.d12	8	after
8C-03-16-16	Proteobacteria	4951	8C.d12.total	8C	08.total	8	8	3/16/16	16876	16876	total	0	12	12	08.d12	08.total.d12	responder	res.d12	08.total.res.d12	8	after
8C-04-05-16	Bacteroidetes	32	8C.d32.total	8C	08.total	8	8	4/5/16	16896	16896	total	0	32	32	08.d32	08.total.d32	responder	res.d32	08.total.res.d32	8	after
8C-04-05-16	Cyanobacteria	1264	8C.d32.total	8C	08.total	8	8	4/5/16	16896	16896	total	0	32	32	08.d32	08.total.d32	responder	res.d32	08.total.res.d32	8	after
8C-04-05-16	Firmicutes	39000	8C.d32.total	8C	08.total	8	8	4/5/16	16896	16896	total	0	32	32	08.d32	08.total.d32	responder	res.d32	08.total.res.d32	8	after
8C-04-05-16	Proteobacteria	3797	8C.d32.total	8C	08.total	8	8	4/5/16	16896	16896	total	0	32	32	08.d32	08.total.d32	responder	res.d32	08.total.res.d32	8	after
8D-03-03-16	Bacteroidetes	16019	8D.d-1.total	8D	08.total	8	8	3/3/16	16863	16863	total	0	-1	-1	08.d-1	08.total.d-1	non-responder	non.d-1	08.total.non.d-1	8	before
8D-03-03-16	Cyanobacteria	69	8D.d-1.total	8D	08.total	8	8	3/3/16	16863	16863	total	0	-1	-1	08.d-1	08.total.d-1	non-responder	non.d-1	08.total.non.d-1	8	before
8D-03-03-16	Firmicutes	6352	8D.d-1.total	8D	08.total	8	8	3/3/16	16863	16863	total	0	-1	-1	08.d-1	08.total.d-1	non-responder	non.d-1	08.total.non.d-1	8	before
8D-03-03-16	Proteobacteria	377	8D.d-1.total	8D	08.total	8	8	3/3/16	16863	16863	total	0	-1	-1	08.d-1	08.total.d-1	non-responder	non.d-1	08.total.non.d-1	8	before
8D-03-03-16	Tenericutes	12	8D.d-1.total	8D	08.total	8	8	3/3/16	16863	16863	total	0	-1	-1	08.d-1	08.total.d-1	non-responder	non.d-1	08.total.non.d-1	8	before
8D-03-03-16	Verrucomicrobia	8	8D.d-1.total	8D	08.total	8	8	3/3/16	16863	16863	total	0	-1	-1	08.d-1	08.total.d-1	non-responder	non.d-1	08.total.non.d-1	8	before
8D-03-04-16	Actinobacteria	3	8D.d00.total	8D	08.total	8	8	3/4/16	16864	16864	total	0	0	0	08.d00	08.total.d00	non-responder	non.d00	08.total.non.d00	8	before
8D-03-04-16	Bacteroidetes	27550	8D.d00.total	8D	08.total	8	8	3/4/16	16864	16864	total	0	0	0	08.d00	08.total.d00	non-responder	non.d00	08.total.non.d00	8	before
8D-03-04-16	Cyanobacteria	35	8D.d00.total	8D	08.total	8	8	3/4/16	16864	16864	total	0	0	0	08.d00	08.total.d00	non-responder	non.d00	08.total.non.d00	8	before
8D-03-04-16	Firmicutes	7582	8D.d00.total	8D	08.total	8	8	3/4/16	16864	16864	total	0	0	0	08.d00	08.total.d00	non-responder	non.d00	08.total.non.d00	8	before
8D-03-04-16	Proteobacteria	1373	8D.d00.total	8D	08.total	8	8	3/4/16	16864	16864	total	0	0	0	08.d00	08.total.d00	non-responder	non.d00	08.total.non.d00	8	before
8D-03-04-16	Tenericutes	46	8D.d00.total	8D	08.total	8	8	3/4/16	16864	16864	total	0	0	0	08.d00	08.total.d00	non-responder	non.d00	08.total.non.d00	8	before
8D-03-12-16	Bacteroidetes	23765	8D.d08.total	8D	08.total	8	8	3/12/16	16872	16872	total	0	8	8	08.d08	08.total.d08	non-responder	non.d08	08.total.non.d08	8	during
8D-03-12-16	Cyanobacteria	78	8D.d08.total	8D	08.total	8	8	3/12/16	16872	16872	total	0	8	8	08.d08	08.total.d08	non-responder	non.d08	08.total.non.d08	8	during
8D-03-12-16	Firmicutes	18102	8D.d08.total	8D	08.total	8	8	3/12/16	16872	16872	total	0	8	8	08.d08	08.total.d08	non-responder	non.d08	08.total.non.d08	8	during
8D-03-12-16	Proteobacteria	774	8D.d08.total	8D	08.total	8	8	3/12/16	16872	16872	total	0	8	8	08.d08	08.total.d08	non-responder	non.d08	08.total.non.d08	8	during
8D-03-12-16	Tenericutes	153	8D.d08.total	8D	08.total	8	8	3/12/16	16872	16872	total	0	8	8	08.d08	08.total.d08	non-responder	non.d08	08.total.non.d08	8	during
8D-03-12-16	Verrucomicrobia	5	8D.d08.total	8D	08.total	8	8	3/12/16	16872	16872	total	0	8	8	08.d08	08.total.d08	non-responder	non.d08	08.total.non.d08	8	during
8D-03-14-16	Bacteroidetes	24915	8D.d10.total	8D	08.total	8	8	3/14/16	16874	16874	total	0	10	10	08.d10	08.total.d10	non-responder	non.d10	08.total.non.d10	8	after
8D-03-14-16	Cyanobacteria	43	8D.d10.total	8D	08.total	8	8	3/14/16	16874	16874	total	0	10	10	08.d10	08.total.d10	non-responder	non.d10	08.total.non.d10	8	after
8D-03-14-16	Firmicutes	10089	8D.d10.total	8D	08.total	8	8	3/14/16	16874	16874	total	0	10	10	08.d10	08.total.d10	non-responder	non.d10	08.total.non.d10	8	after
8D-03-14-16	Proteobacteria	339	8D.d10.total	8D	08.total	8	8	3/14/16	16874	16874	total	0	10	10	08.d10	08.total.d10	non-responder	non.d10	08.total.non.d10	8	after
8D-03-14-16	Tenericutes	820	8D.d10.total	8D	08.total	8	8	3/14/16	16874	16874	total	0	10	10	08.d10	08.total.d10	non-responder	non.d10	08.total.non.d10	8	after
8D-03-16-16	Actinobacteria	2	8D.d12.total	8D	08.total	8	8	3/16/16	16876	16876	total	0	12	12	08.d12	08.total.d12	non-responder	non.d12	08.total.non.d12	8	after
8D-03-16-16	Bacteroidetes	20860	8D.d12.total	8D	08.total	8	8	3/16/16	16876	16876	total	0	12	12	08.d12	08.total.d12	non-responder	non.d12	08.total.non.d12	8	after
8D-03-16-16	Cyanobacteria	258	8D.d12.total	8D	08.total	8	8	3/16/16	16876	16876	total	0	12	12	08.d12	08.total.d12	non-responder	non.d12	08.total.non.d12	8	after
8D-03-16-16	Firmicutes	7964	8D.d12.total	8D	08.total	8	8	3/16/16	16876	16876	total	0	12	12	08.d12	08.total.d12	non-responder	non.d12	08.total.non.d12	8	after
8D-03-16-16	Proteobacteria	961	8D.d12.total	8D	08.total	8	8	3/16/16	16876	16876	total	0	12	12	08.d12	08.total.d12	non-responder	non.d12	08.total.non.d12	8	after
8D-03-16-16	Tenericutes	1088	8D.d12.total	8D	08.total	8	8	3/16/16	16876	16876	total	0	12	12	08.d12	08.total.d12	non-responder	non.d12	08.total.non.d12	8	after
8D-04-05-16	Bacteroidetes	10416	8D.d32.total	8D	08.total	8	8	4/5/16	16896	16896	total	0	32	32	08.d32	08.total.d32	non-responder	non.d32	08.total.non.d32	8	after
8D-04-05-16	Firmicutes	33588	8D.d32.total	8D	08.total	8	8	4/5/16	16896	16896	total	0	32	32	08.d32	08.total.d32	non-responder	non.d32	08.total.non.d32	8	after
8D-04-05-16	Proteobacteria	13	8D.d32.total	8D	08.total	8	8	4/5/16	16896	16896	total	0	32	32	08.d32	08.total.d32	non-responder	non.d32	08.total.non.d32	8	after
8D-04-05-16	Tenericutes	11438	8D.d32.total	8D	08.total	8	8	4/5/16	16896	16896	total	0	32	32	08.d32	08.total.d32	non-responder	non.d32	08.total.non.d32	8	after

## Sheet: Fig. 1C
SampleID	Mouse	GroupSpore	GroupCat	Group	DateCat	EpochDateCat	EpochDate	SporeCat	Spore	DayCat	Day	Description	GroupDay	GroupSporeDay	Response	ResponseDay	GroupSporeResponseDay	duration	TimepointCat	relative
0A.d-1.total	0A	00.total	0	0	3/3/16	16863	16863	total	0	-1	-1	0A-03-03-16	00.d-1	00.total.d-1	control	cnt.d-1	00.total.cnt.d-1	0	before	0.00469556
0A.d00.total	0A	00.total	0	0	3/4/16	16864	16864	total	0	0	0	0A-03-04-16	00.d00	00.total.d00	control	cnt.d00	00.total.cnt.d00	0	before	0.0261393
0A.d02.total	0A	00.total	0	0	3/6/16	16866	16866	total	0	2	2	0A-03-06-16	00.d02	00.total.d02	control	cnt.d02	00.total.cnt.d02	0	before	0.0290333
0A.d04.total	0A	00.total	0	0	3/8/16	16868	16868	total	0	4	4	0A-03-08-16	00.d04	00.total.d04	control	cnt.d04	00.total.cnt.d04	0	before	0.00280222
0A.d06.total	0A	00.total	0	0	3/10/16	16870	16870	total	0	6	6	0A-03-10-16	00.d06	00.total.d06	control	cnt.d06	00.total.cnt.d06	0	before	0.00527392
0A.d08.total	0A	00.total	0	0	3/12/16	16872	16872	total	0	8	8	0A-03-12-16	00.d08	00.total.d08	control	cnt.d08	00.total.cnt.d08	0	before	0.0586676
0A.d10.total	0A	00.total	0	0	3/14/16	16874	16874	total	0	10	10	0A-03-14-16	00.d10	00.total.d10	control	cnt.d10	00.total.cnt.d10	0	before	0.0285188
0A.d12.total	0A	00.total	0	0	3/16/16	16876	16876	total	0	12	12	0A-03-16-16	00.d12	00.total.d12	control	cnt.d12	00.total.cnt.d12	0	before	0.0170769
0A.d14.total	0A	00.total	0	0	3/18/16	16878	16878	total	0	14	14	0A-03-18-16	00.d14	00.total.d14	control	cnt.d14	00.total.cnt.d14	0	before	0.0375096
0A.d16.total	0A	00.total	0	0	3/20/16	16880	16880	total	0	16	16	0A-03-20-16	00.d16	00.total.d16	control	cnt.d16	00.total.cnt.d16	0	before	0.0459322
0A.d18.total	0A	00.total	0	0	3/22/16	16882	16882	total	0	18	18	0A-03-22-16	00.d18	00.total.d18	control	cnt.d18	00.total.cnt.d18	0	before	0.0138125
0A.d20.total	0A	00.total	0	0	3/24/16	16884	16884	total	0	20	20	0A-03-24-16	00.d20	00.total.d20	control	cnt.d20	00.total.cnt.d20	0	before	0.0989302
0A.d24.total	0A	00.total	0	0	3/28/16	16888	16888	total	0	24	24	0A-03-28-16	00.d24	00.total.d24	control	cnt.d24	00.total.cnt.d24	0	before	0.00572897
0A.d32.total	0A	00.total	0	0	4/5/16	16896	16896	total	0	32	32	0A-04-05-16	00.d32	00.total.d32	control	cnt.d32	00.total.cnt.d32	0	before	0.00757515
0B.d-1.total	0B	00.total	0	0	3/3/16	16863	16863	total	0	-1	-1	0B-03-03-16	00.d-1	00.total.d-1	control	cnt.d-1	00.total.cnt.d-1	0	before	0.0135753
0B.d00.total	0B	00.total	0	0	3/4/16	16864	16864	total	0	0	0	0B-03-04-16	00.d00	00.total.d00	control	cnt.d00	00.total.cnt.d00	0	before	0.00494599
0B.d02.total	0B	00.total	0	0	3/6/16	16866	16866	total	0	2	2	0B-03-06-16	00.d02	00.total.d02	control	cnt.d02	00.total.cnt.d02	0	before	0.000562065
0B.d04.total	0B	00.total	0	0	3/8/16	16868	16868	total	0	4	4	0B-03-08-16	00.d04	00.total.d04	control	cnt.d04	00.total.cnt.d04	0	before	0.0150688
0B.d06.total	0B	00.total	0	0	3/10/16	16870	16870	total	0	6	6	0B-03-10-16	00.d06	00.total.d06	control	cnt.d06	00.total.cnt.d06	0	before	0.0427841
0B.d08.total	0B	00.total	0	0	3/12/16	16872	16872	total	0	8	8	0B-03-12-16	00.d08	00.total.d08	control	cnt.d08	00.total.cnt.d08	0	before	0.00163774
0B.d10.total	0B	00.total	0	0	3/14/16	16874	16874	total	0	10	10	0B-03-14-16	00.d10	00.total.d10	control	cnt.d10	00.total.cnt.d10	0	before	0.0305586
0B.d12.total	0B	00.total	0	0	3/16/16	16876	16876	total	0	12	12	0B-03-16-16	00.d12	00.total.d12	control	cnt.d12	00.total.cnt.d12	0	before	0
0B.d14.total	0B	00.total	0	0	3/18/16	16878	16878	total	0	14	14	0B-03-18-16	00.d14	00.total.d14	control	cnt.d14	00.total.cnt.d14	0	before	0.0137207
0B.d16.total	0B	00.total	0	0	3/20/16	16880	16880	total	0	16	16	0B-03-20-16	00.d16	00.total.d16	control	cnt.d16	00.total.cnt.d16	0	before	0.0302779
0B.d18.total	0B	00.total	0	0	3/22/16	16882	16882	total	0	18	18	0B-03-22-16	00.d18	00.total.d18	control	cnt.d18	00.total.cnt.d18	0	before	0.0385314
0B.d20.total	0B	00.total	0	0	3/24/16	16884	16884	total	0	20	20	0B-03-24-16	00.d20	00.total.d20	control	cnt.d20	00.total.cnt.d20	0	before	0.0024399
0B.d24.total	0B	00.total	0	0	3/28/16	16888	16888	total	0	24	24	0B-03-28-16	00.d24	00.total.d24	control	cnt.d24	00.total.cnt.d24	0	before	0.0463914
0B.d32.total	0B	00.total	0	0	4/5/16	16896	16896	total	0	32	32	0B-04-05-16	00.d32	00.total.d32	control	cnt.d32	00.total.cnt.d32	0	before	0.00469426
0C.d-1.total	0C	00.total	0	0	3/3/16	16863	16863	total	0	-1	-1	0C-03-03-16	00.d-1	00.total.d-1	control	cnt.d-1	00.total.cnt.d-1	0	before	0.0166266
0C.d00.total	0C	00.total	0	0	3/4/16	16864	16864	total	0	0	0	0C-03-04-16	00.d00	00.total.d00	control	cnt.d00	00.total.cnt.d00	0	before	0.0202697
0C.d02.total	0C	00.total	0	0	3/6/16	16866	16866	total	0	2	2	0C-03-06-16	00.d02	00.total.d02	control	cnt.d02	00.total.cnt.d02	0	before	0.00241634
0C.d04.total	0C	00.total	0	0	3/8/16	16868	16868	total	0	4	4	0C-03-08-16	00.d04	00.total.d04	control	cnt.d04	00.total.cnt.d04	0	before	0.00308093
0C.d06.total	0C	00.total	0	0	3/10/16	16870	16870	total	0	6	6	0C-03-10-16	00.d06	00.total.d06	control	cnt.d06	00.total.cnt.d06	0	before	0.00160264
0C.d08.total	0C	00.total	0	0	3/12/16	16872	16872	total	0	8	8	0C-03-12-16	00.d08	00.total.d08	control	cnt.d08	00.total.cnt.d08	0	before	0.00652747
0C.d10.total	0C	00.total	0	0	3/14/16	16874	16874	total	0	10	10	0C-03-14-16	00.d10	00.total.d10	control	cnt.d10	00.total.cnt.d10	0	before	0.0364839
0C.d12.total	0C	00.total	0	0	3/16/16	16876	16876	total	0	12	12	0C-03-16-16	00.d12	00.total.d12	control	cnt.d12	00.total.cnt.d12	0	before	0.00846656
0C.d14.total	0C	00.total	0	0	3/18/16	16878	16878	total	0	14	14	0C-03-18-16	00.d14	00.total.d14	control	cnt.d14	00.total.cnt.d14	0	before	0.0102246
0C.d16.total	0C	00.total	0	0	3/20/16	16880	16880	total	0	16	16	0C-03-20-16	00.d16	00.total.d16	control	cnt.d16	00.total.cnt.d16	0	before	0.000608963
0C.d18.total	0C	00.total	0	0	3/22/16	16882	16882	total	0	18	18	0C-03-22-16	00.d18	00.total.d18	control	cnt.d18	00.total.cnt.d18	0	before	0.00149437
0C.d20.total	0C	00.total	0	0	3/24/16	16884	16884	total	0	20	20	0C-03-24-16	00.d20	00.total.d20	control	cnt.d20	00.total.cnt.d20	0	before	0.00904311
0C.d24.total	0C	00.total	0	0	3/28/16	16888	16888	total	0	24	24	0C-03-28-16	00.d24	00.total.d24	control	cnt.d24	00.total.cnt.d24	0	before	0.012687
0C.d32.total	0C	00.total	0	0	4/5/16	16896	16896	total	0	32	32	0C-04-05-16	00.d32	00.total.d32	control	cnt.d32	00.total.cnt.d32	0	before	0.0356109
0D.d-1.total	0D	00.total	0	0	3/3/16	16863	16863	total	0	-1	-1	0D-03-03-16	00.d-1	00.total.d-1	control	cnt.d-1	00.total.cnt.d-1	0	before	0.00512892
0D.d00.total	0D	00.total	0	0	3/4/16	16864	16864	total	0	0	0	0D-03-04-16	00.d00	00.total.d00	control	cnt.d00	00.total.cnt.d00	0	before	0.0134768
0D.d02.total	0D	00.total	0	0	3/6/16	16866	16866	total	0	2	2	0D-03-06-16	00.d02	00.total.d02	control	cnt.d02	00.total.cnt.d02	0	before	0.0431144
0D.d04.total	0D	00.total	0	0	3/8/16	16868	16868	total	0	4	4	0D-03-08-16	00.d04	00.total.d04	control	cnt.d04	00.total.cnt.d04	0	before	0.0412084
0D.d06.total	0D	00.total	0	0	3/10/16	16870	16870	total	0	6	6	0D-03-10-16	00.d06	00.total.d06	control	cnt.d06	00.total.cnt.d06	0	before	0.0280855
0D.d08.total	0D	00.total	0	0	3/12/16	16872	16872	total	0	8	8	0D-03-12-16	00.d08	00.total.d08	control	cnt.d08	00.total.cnt.d08	0	before	0.0397994
0D.d10.total	0D	00.total	0	0	3/14/16	16874	16874	total	0	10	10	0D-03-14-16	00.d10	00.total.d10	control	cnt.d10	00.total.cnt.d10	0	before	0.00622989
0D.d12.total	0D	00.total	0	0	3/16/16	16876	16876	total	0	12	12	0D-03-16-16	00.d12	00.total.d12	control	cnt.d12	00.total.cnt.d12	0	before	0.0415635
0D.d14.total	0D	00.total	0	0	3/18/16	16878	16878	total	0	14	14	0D-03-18-16	00.d14	00.total.d14	control	cnt.d14	00.total.cnt.d14	0	before	0.0109821
0D.d16.total	0D	00.total	0	0	3/20/16	16880	16880	total	0	16	16	0D-03-20-16	00.d16	00.total.d16	control	cnt.d16	00.total.cnt.d16	0	before	0.0324419
0D.d18.total	0D	00.total	0	0	3/22/16	16882	16882	total	0	18	18	0D-03-22-16	00.d18	00.total.d18	control	cnt.d18	00.total.cnt.d18	0	before	0.0490292
0D.d20.total	0D	00.total	0	0	3/24/16	16884	16884	total	0	20	20	0D-03-24-16	00.d20	00.total.d20	control	cnt.d20	00.total.cnt.d20	0	before	0.0295351
0D.d24.total	0D	00.total	0	0	3/28/16	16888	16888	total	0	24	24	0D-03-28-16	00.d24	00.total.d24	control	cnt.d24	00.total.cnt.d24	0	before	0.000318837
0D.d32.total	0D	00.total	0	0	4/5/16	16896	16896	total	0	32	32	0D-04-05-16	00.d32	00.total.d32	control	cnt.d32	00.total.cnt.d32	0	before	0.00303673
16A.d-1.total	16A	16.total	16	16	3/3/16	16863	16863	total	0	-1	-1	16A-03-03-16	16.d-1	16.total.d-1	non-responder	non.d-1	16.total.non.d-1	16	before	0.0140717
16A.d00.total	16A	16.total	16	16	3/4/16	16864	16864	total	0	0	0	16A-03-04-16	16.d00	16.total.d00	non-responder	non.d00	16.total.non.d00	16	before	0.0590353
16A.d16.total	16A	16.total	16	16	3/20/16	16880	16880	total	0	16	16	16A-03-20-16	16.d16	16.total.d16	non-responder	non.d16	16.total.non.d16	16	during	0.0115596
16A.d18.total	16A	16.total	16	16	3/22/16	16882	16882	total	0	18	18	16A-03-22-16	16.d18	16.total.d18	non-responder	non.d18	16.total.non.d18	16	after	0.0355589
16A.d20.total	16A	16.total	16	16	3/24/16	16884	16884	total	0	20	20	16A-03-24-16	16.d20	16.total.d20	non-responder	non.d20	16.total.non.d20	16	after	0.0157266
16A.d24.total	16A	16.total	16	16	3/28/16	16888	16888	total	0	24	24	16A-03-28-16	16.d24	16.total.d24	non-responder	non.d24	16.total.non.d24	16	after	0.0053709
16A.d32.total	16A	16.total	16	16	4/5/16	16896	16896	total	0	32	32	16A-04-05-16	16.d32	16.total.d32	non-responder	non.d32	16.total.non.d32	16	after	0.0300535
16B.d-1.total	16B	16.total	16	16	3/3/16	16863	16863	total	0	-1	-1	16B-03-03-16	16.d-1	16.total.d-1	non-responder	non.d-1	16.total.non.d-1	16	before	0.00575215
16B.d00.total	16B	16.total	16	16	3/4/16	16864	16864	total	0	0	0	16B-03-04-16	16.d00	16.total.d00	non-responder	non.d00	16.total.non.d00	16	before	0.00178968
16B.d16.total	16B	16.total	16	16	3/20/16	16880	16880	total	0	16	16	16B-03-20-16	16.d16	16.total.d16	non-responder	non.d16	16.total.non.d16	16	during	0.0401337
16B.d18.total	16B	16.total	16	16	3/22/16	16882	16882	total	0	18	18	16B-03-22-16	16.d18	16.total.d18	non-responder	non.d18	16.total.non.d18	16	after	0.040574
16B.d20.total	16B	16.total	16	16	3/24/16	16884	16884	total	0	20	20	16B-03-24-16	16.d20	16.total.d20	non-responder	non.d20	16.total.non.d20	16	after	0.0404746
16B.d24.total	16B	16.total	16	16	3/28/16	16888	16888	total	0	24	24	16B-03-28-16	16.d24	16.total.d24	non-responder	non.d24	16.total.non.d24	16	after	0.00203511
16B.d32.total	16B	16.total	16	16	4/5/16	16896	16896	total	0	32	32	16B-04-05-16	16.d32	16.total.d32	non-responder	non.d32	16.total.non.d32	16	after	0.058072
16C.d-1.total	16C	16.total	16	16	3/3/16	16863	16863	total	0	-1	-1	16C-03-03-16	16.d-1	16.total.d-1	responder	res.d-1	16.total.res.d-1	16	before	0.0481446
16C.d00.total	16C	16.total	16	16	3/4/16	16864	16864	total	0	0	0	16C-03-04-16	16.d00	16.total.d00	responder	res.d00	16.total.res.d00	16	before	0.0203496
16C.d16.total	16C	16.total	16	16	3/20/16	16880	16880	total	0	16	16	16C-03-20-16	16.d16	16.total.d16	responder	res.d16	16.total.res.d16	16	during	0.501632
16C.d18.total	16C	16.total	16	16	3/22/16	16882	16882	total	0	18	18	16C-03-22-16	16.d18	16.total.d18	responder	res.d18	16.total.res.d18	16	after	0.136178
16C.d20.total	16C	16.total	16	16	3/24/16	16884	16884	total	0	20	20	16C-03-24-16	16.d20	16.total.d20	responder	res.d20	16.total.res.d20	16	after	0.0406388
16C.d24.total	16C	16.total	16	16	3/28/16	16888	16888	total	0	24	24	16C-03-28-16	16.d24	16.total.d24	responder	res.d24	16.total.res.d24	16	after	0.0176468
16C.d32.total	16C	16.total	16	16	4/5/16	16896	16896	total	0	32	32	16C-04-05-16	16.d32	16.total.d32	responder	res.d32	16.total.res.d32	16	after	0.0411076
16D.d-1.total	16D	16.total	16	16	3/3/16	16863	16863	total	0	-1	-1	16D-03-03-16	16.d-1	16.total.d-1	responder	res.d-1	16.total.res.d-1	16	before	0.0315638
16D.d00.total	16D	16.total	16	16	3/4/16	16864	16864	total	0	0	0	16D-03-04-16	16.d00	16.total.d00	responder	res.d00	16.total.res.d00	16	before	0.0174681
16D.d16.total	16D	16.total	16	16	3/20/16	16880	16880	total	0	16	16	16D-03-20-16	16.d16	16.total.d16	responder	res.d16	16.total.res.d16	16	during	0.590169
16D.d18.total	16D	16.total	16	16	3/22/16	16882	16882	total	0	18	18	16D-03-22-16	16.d18	16.total.d18	responder	res.d18	16.total.res.d18	16	after	0.177903
16D.d20.total	16D	16.total	16	16	3/24/16	16884	16884	total	0	20	20	16D-03-24-16	16.d20	16.total.d20	responder	res.d20	16.total.res.d20	16	after	0.088232
16D.d24.total	16D	16.total	16	16	3/28/16	16888	16888	total	0	24	24	16D-03-28-16	16.d24	16.total.d24	responder	res.d24	16.total.res.d24	16	after	0.00245141
16D.d32.total	16D	16.total	16	16	4/5/16	16896	16896	total	0	32	32	16D-04-05-16	16.d32	16.total.d32	responder	res.d32	16.total.res.d32	16	after	0.0327698
2A.d-1.total	2A	02.total	2	2	3/3/16	16863	16863	total	0	-1	-1	2A-03-03-16	02.d-1	02.total.d-1	non-responder	non.d-1	02.total.non.d-1	2	before	0.000891312
2A.d00.total	2A	02.total	2	2	3/4/16	16864	16864	total	0	0	0	2A-03-04-16	02.d00	02.total.d00	non-responder	non.d00	02.total.non.d00	2	before	0.000433369
2A.d02.total	2A	02.total	2	2	3/6/16	16866	16866	total	0	2	2	2A-03-06-16	02.d02	02.total.d02	non-responder	non.d02	02.total.non.d02	2	during	0.0160806
2A.d04.total	2A	02.total	2	2	3/8/16	16868	16868	total	0	4	4	2A-03-08-16	02.d04	02.total.d04	non-responder	non.d04	02.total.non.d04	2	after	0.00200411
2A.d06.total	2A	02.total	2	2	3/10/16	16870	16870	total	0	6	6	2A-03-10-16	02.d06	02.total.d06	non-responder	non.d06	02.total.non.d06	2	after	0.00378907
2A.d08.total	2A	02.total	2	2	3/12/16	16872	16872	total	0	8	8	2A-03-12-16	02.d08	02.total.d08	non-responder	non.d08	02.total.non.d08	2	after	0.0141711
2A.d32.total	2A	02.total	2	2	4/5/16	16896	16896	total	0	32	32	2A-04-05-16	02.d32	02.total.d32	non-responder	non.d32	02.total.non.d32	2	after	0.0404156
2B.d-1.total	2B	02.total	2	2	3/3/16	16863	16863	total	0	-1	-1	2B-03-03-16	02.d-1	02.total.d-1	non-responder	non.d-1	02.total.non.d-1	2	before	0
2B.d00.total	2B	02.total	2	2	3/4/16	16864	16864	total	0	0	0	2B-03-04-16	02.d00	02.total.d00	non-responder	non.d00	02.total.non.d00	2	before	0.00465094
2B.d02.total	2B	02.total	2	2	3/6/16	16866	16866	total	0	2	2	2B-03-06-16	02.d02	02.total.d02	non-responder	non.d02	02.total.non.d02	2	during	0.00308223
2B.d04.total	2B	02.total	2	2	3/8/16	16868	16868	total	0	4	4	2B-03-08-16	02.d04	02.total.d04	non-responder	non.d04	02.total.non.d04	2	after	0.00399317
2B.d06.total	2B	02.total	2	2	3/10/16	16870	16870	total	0	6	6	2B-03-10-16	02.d06	02.total.d06	non-responder	non.d06	02.total.non.d06	2	after	0.0208703
2B.d08.total	2B	02.total	2	2	3/12/16	16872	16872	total	0	8	8	2B-03-12-16	02.d08	02.total.d08	non-responder	non.d08	02.total.non.d08	2	after	0.00522532
2B.d32.total	2B	02.total	2	2	4/5/16	16896	16896	total	0	32	32	2B-04-05-16	02.d32	02.total.d32	non-responder	non.d32	02.total.non.d32	2	after	0.0325575
2C.d-1.total	2C	02.total	2	2	3/3/16	16863	16863	total	0	-1	-1	2C-03-03-16	02.d-1	02.total.d-1	responder	res.d-1	02.total.res.d-1	2	before	0.00375103
2C.d00.total	2C	02.total	2	2	3/4/16	16864	16864	total	0	0	0	2C-03-04-16	02.d00	02.total.d00	responder	res.d00	02.total.res.d00	2	before	0.00162726
2C.d02.total	2C	02.total	2	2	3/6/16	16866	16866	total	0	2	2	2C-03-06-16	02.d02	02.total.d02	responder	res.d02	02.total.res.d02	2	during	0.421888
2C.d04.total	2C	02.total	2	2	3/8/16	16868	16868	total	0	4	4	2C-03-08-16	02.d04	02.total.d04	responder	res.d04	02.total.res.d04	2	after	0.11034
2C.d06.total	2C	02.total	2	2	3/10/16	16870	16870	total	0	6	6	2C-03-10-16	02.d06	02.total.d06	responder	res.d06	02.total.res.d06	2	after	0.00317673
2C.d08.total	2C	02.total	2	2	3/12/16	16872	16872	total	0	8	8	2C-03-12-16	02.d08	02.total.d08	responder	res.d08	02.total.res.d08	2	after	0.0180864
2C.d32.total	2C	02.total	2	2	4/5/16	16896	16896	total	0	32	32	2C-04-05-16	02.d32	02.total.d32	responder	res.d32	02.total.res.d32	2	after	0.0252249
2D.d-1.total	2D	02.total	2	2	3/3/16	16863	16863	total	0	-1	-1	2D-03-03-16	02.d-1	02.total.d-1	responder	res.d-1	02.total.res.d-1	2	before	0.0227778
2D.d00.total	2D	02.total	2	2	3/4/16	16864	16864	total	0	0	0	2D-03-04-16	02.d00	02.total.d00	responder	res.d00	02.total.res.d00	2	before	0.00892742
2D.d02.total	2D	02.total	2	2	3/6/16	16866	16866	total	0	2	2	2D-03-06-16	02.d02	02.total.d02	responder	res.d02	02.total.res.d02	2	during	0.523619
2D.d04.total	2D	02.total	2	2	3/8/16	16868	16868	total	0	4	4	2D-03-08-16	02.d04	02.total.d04	responder	res.d04	02.total.res.d04	2	after	0.0896781
2D.d06.total	2D	02.total	2	2	3/10/16	16870	16870	total	0	6	6	2D-03-10-16	02.d06	02.total.d06	responder	res.d06	02.total.res.d06	2	after	0.0799802
2D.d08.total	2D	02.total	2	2	3/12/16	16872	16872	total	0	8	8	2D-03-12-16	02.d08	02.total.d08	responder	res.d08	02.total.res.d08	2	after	0.0926532
2D.d32.total	2D	02.total	2	2	4/5/16	16896	16896	total	0	32	32	2D-04-05-16	02.d32	02.total.d32	responder	res.d32	02.total.res.d32	2	after	0.0212547
4A.d-1.total	4A	04.total	4	4	3/3/16	16863	16863	total	0	-1	-1	4A-03-03-16	04.d-1	04.total.d-1	responder	res.d-1	04.total.res.d-1	4	before	0.0177659
4A.d00.total	4A	04.total	4	4	3/4/16	16864	16864	total	0	0	0	4A-03-04-16	04.d00	04.total.d00	responder	res.d00	04.total.res.d00	4	before	0.00739391
4A.d04.total	4A	04.total	4	4	3/8/16	16868	16868	total	0	4	4	4A-03-08-16	04.d04	04.total.d04	responder	res.d04	04.total.res.d04	4	during	0.579605
4A.d06.total	4A	04.total	4	4	3/10/16	16870	16870	total	0	6	6	4A-03-10-16	04.d06	04.total.d06	responder	res.d06	04.total.res.d06	4	after	0.0513549
4A.d08.total	4A	04.total	4	4	3/12/16	16872	16872	total	0	8	8	4A-03-12-16	04.d08	04.total.d08	responder	res.d08	04.total.res.d08	4	after	0.00189958
4A.d10.total	4A	04.total	4	4	3/14/16	16874	16874	total	0	10	10	4A-03-14-16	04.d10	04.total.d10	responder	res.d10	04.total.res.d10	4	after	0.111991
4A.d32.total	4A	04.total	4	4	4/5/16	16896	16896	total	0	32	32	4A-04-05-16	04.d32	04.total.d32	responder	res.d32	04.total.res.d32	4	after	0.0185471
4B.d-1.total	4B	04.total	4	4	3/3/16	16863	16863	total	0	-1	-1	4B-03-03-16	04.d-1	04.total.d-1	responder	res.d-1	04.total.res.d-1	4	before	0.0249313
4B.d00.total	4B	04.total	4	4	3/4/16	16864	16864	total	0	0	0	4B-03-04-16	04.d00	04.total.d00	responder	res.d00	04.total.res.d00	4	before	0.0207824
4B.d04.total	4B	04.total	4	4	3/8/16	16868	16868	total	0	4	4	4B-03-08-16	04.d04	04.total.d04	responder	res.d04	04.total.res.d04	4	during	0.521545
4B.d06.total	4B	04.total	4	4	3/10/16	16870	16870	total	0	6	6	4B-03-10-16	04.d06	04.total.d06	responder	res.d06	04.total.res.d06	4	after	0.0240423
4B.d08.total	4B	04.total	4	4	3/12/16	16872	16872	total	0	8	8	4B-03-12-16	04.d08	04.total.d08	responder	res.d08	04.total.res.d08	4	after	0.0772084
4B.d10.total	4B	04.total	4	4	3/14/16	16874	16874	total	0	10	10	4B-03-14-16	04.d10	04.total.d10	responder	res.d10	04.total.res.d10	4	after	0.00134306
4B.d32.total	4B	04.total	4	4	4/5/16	16896	16896	total	0	32	32	4B-04-05-16	04.d32	04.total.d32	responder	res.d32	04.total.res.d32	4	after	0.00376402
4C.d-1.total	4C	04.total	4	4	3/3/16	16863	16863	total	0	-1	-1	4C-03-03-16	04.d-1	04.total.d-1	responder	res.d-1	04.total.res.d-1	4	before	0.00122286
4C.d00.total	4C	04.total	4	4	3/4/16	16864	16864	total	0	0	0	4C-03-04-16	04.d00	04.total.d00	responder	res.d00	04.total.res.d00	4	before	0.00655272
4C.d04.total	4C	04.total	4	4	3/8/16	16868	16868	total	0	4	4	4C-03-08-16	04.d04	04.total.d04	responder	res.d04	04.total.res.d04	4	during	0.577222
4C.d06.total	4C	04.total	4	4	3/10/16	16870	16870	total	0	6	6	4C-03-10-16	04.d06	04.total.d06	responder	res.d06	04.total.res.d06	4	after	0.0601582
4C.d08.total	4C	04.total	4	4	3/12/16	16872	16872	total	0	8	8	4C-03-12-16	04.d08	04.total.d08	responder	res.d08	04.total.res.d08	4	after	0.0440554
4C.d10.total	4C	04.total	4	4	3/14/16	16874	16874	total	0	10	10	4C-03-14-16	04.d10	04.total.d10	responder	res.d10	04.total.res.d10	4	after	0.0517964
4C.d32.total	4C	04.total	4	4	4/5/16	16896	16896	total	0	32	32	4C-04-05-16	04.d32	04.total.d32	responder	res.d32	04.total.res.d32	4	after	0.0723674
4D.d-1.total	4D	04.total	4	4	3/3/16	16863	16863	total	0	-1	-1	4D-03-03-16	04.d-1	04.total.d-1	responder	res.d-1	04.total.res.d-1	4	before	0.00889971
4D.d00.total	4D	04.total	4	4	3/4/16	16864	16864	total	0	0	0	4D-03-04-16	04.d00	04.total.d00	responder	res.d00	04.total.res.d00	4	before	0.00590419
4D.d04.total	4D	04.total	4	4	3/8/16	16868	16868	total	0	4	4	4D-03-08-16	04.d04	04.total.d04	responder	res.d04	04.total.res.d04	4	during	0.571132
4D.d06.total	4D	04.total	4	4	3/10/16	16870	16870	total	0	6	6	4D-03-10-16	04.d06	04.total.d06	responder	res.d06	04.total.res.d06	4	after	0.0433374
4D.d08.total	4D	04.total	4	4	3/12/16	16872	16872	total	0	8	8	4D-03-12-16	04.d08	04.total.d08	responder	res.d08	04.total.res.d08	4	after	0.0877663
4D.d10.total	4D	04.total	4	4	3/14/16	16874	16874	total	0	10	10	4D-03-14-16	04.d10	04.total.d10	responder	res.d10	04.total.res.d10	4	after	0.0536554
4D.d32.total	4D	04.total	4	4	4/5/16	16896	16896	total	0	32	32	4D-04-05-16	04.d32	04.total.d32	responder	res.d32	04.total.res.d32	4	after	0.00744224
8A.d-1.total	8A	08.total	8	8	3/3/16	16863	16863	total	0	-1	-1	8A-03-03-16	08.d-1	08.total.d-1	non-responder	non.d-1	08.total.non.d-1	8	before	0.023042
8A.d00.total	8A	08.total	8	8	3/4/16	16864	16864	total	0	0	0	8A-03-04-16	08.d00	08.total.d00	non-responder	non.d00	08.total.non.d00	8	before	0.0258376
8A.d08.total	8A	08.total	8	8	3/12/16	16872	16872	total	0	8	8	8A-03-12-16	08.d08	08.total.d08	non-responder	non.d08	08.total.non.d08	8	during	0.0251985
8A.d10.total	8A	08.total	8	8	3/14/16	16874	16874	total	0	10	10	8A-03-14-16	08.d10	08.total.d10	non-responder	non.d10	08.total.non.d10	8	after	0.0368581
8A.d12.total	8A	08.total	8	8	3/16/16	16876	16876	total	0	12	12	8A-03-16-16	08.d12	08.total.d12	non-responder	non.d12	08.total.non.d12	8	after	0.0237197
8A.d32.total	8A	08.total	8	8	4/5/16	16896	16896	total	0	32	32	8A-04-05-16	08.d32	08.total.d32	non-responder	non.d32	08.total.non.d32	8	after	0.00950158
8B.d-1.total	8B	08.total	8	8	3/3/16	16863	16863	total	0	-1	-1	8B-03-03-16	08.d-1	08.total.d-1	responder	res.d-1	08.total.res.d-1	8	before	0.0199027
8B.d00.total	8B	08.total	8	8	3/4/16	16864	16864	total	0	0	0	8B-03-04-16	08.d00	08.total.d00	responder	res.d00	08.total.res.d00	8	before	0.0302084
8B.d08.total	8B	08.total	8	8	3/12/16	16872	16872	total	0	8	8	8B-03-12-16	08.d08	08.total.d08	responder	res.d08	08.total.res.d08	8	during	0.424977
8B.d10.total	8B	08.total	8	8	3/14/16	16874	16874	total	0	10	10	8B-03-14-16	08.d10	08.total.d10	responder	res.d10	08.total.res.d10	8	after	0.115408
8B.d12.total	8B	08.total	8	8	3/16/16	16876	16876	total	0	12	12	8B-03-16-16	08.d12	08.total.d12	responder	res.d12	08.total.res.d12	8	after	0.0472359
8B.d32.total	8B	08.total	8	8	4/5/16	16896	16896	total	0	32	32	8B-04-05-16	08.d32	08.total.d32	responder	res.d32	08.total.res.d32	8	after	0.00134282
8C.d-1.total	8C	08.total	8	8	3/3/16	16863	16863	total	0	-1	-1	8C-03-03-16	08.d-1	08.total.d-1	responder	res.d-1	08.total.res.d-1	8	before	0.0412233
8C.d00.total	8C	08.total	8	8	3/4/16	16864	16864	total	0	0	0	8C-03-04-16	08.d00	08.total.d00	responder	res.d00	08.total.res.d00	8	before	0.0453935
8C.d08.total	8C	08.total	8	8	3/12/16	16872	16872	total	0	8	8	8C-03-12-16	08.d08	08.total.d08	responder	res.d08	08.total.res.d08	8	during	0.552002
8C.d10.total	8C	08.total	8	8	3/14/16	16874	16874	total	0	10	10	8C-03-14-16	08.d10	08.total.d10	responder	res.d10	08.total.res.d10	8	after	0.0922109
8C.d12.total	8C	08.total	8	8	3/16/16	16876	16876	total	0	12	12	8C-03-16-16	08.d12	08.total.d12	responder	res.d12	08.total.res.d12	8	after	0.0585128
8C.d32.total	8C	08.total	8	8	4/5/16	16896	16896	total	0	32	32	8C-04-05-16	08.d32	08.total.d32	responder	res.d32	08.total.res.d32	8	after	0.0861134
8D.d-1.total	8D	08.total	8	8	3/3/16	16863	16863	total	0	-1	-1	8D-03-03-16	08.d-1	08.total.d-1	non-responder	non.d-1	08.total.non.d-1	8	before	0.0165083
8D.d00.total	8D	08.total	8	8	3/4/16	16864	16864	total	0	0	0	8D-03-04-16	08.d00	08.total.d00	non-responder	non.d00	08.total.non.d00	8	before	0.0375249
8D.d08.total	8D	08.total	8	8	3/12/16	16872	16872	total	0	8	8	8D-03-12-16	08.d08	08.total.d08	non-responder	non.d08	08.total.non.d08	8	during	0.0180516
8D.d10.total	8D	08.total	8	8	3/14/16	16874	16874	total	0	10	10	8D-03-14-16	08.d10	08.total.d10	non-responder	non.d10	08.total.non.d10	8	after	0.00936309
8D.d12.total	8D	08.total	8	8	3/16/16	16876	16876	total	0	12	12	8D-03-16-16	08.d12	08.total.d12	non-responder	non.d12	08.total.non.d12	8	after	0.0296149
8D.d32.total	8D	08.total	8	8	4/5/16	16896	16896	total	0	32	32	8D-04-05-16	08.d32	08.total.d32	non-responder	non.d32	08.total.non.d32	8	after	0.000234424

## Sheet: Fig. 1D
Axis.1	Axis.2	SampleID	Mouse	GroupSpore	GroupCat	Group	DateCat	EpochDateCat	EpochDate	SporeCat	Spore	DayCat	Day	Description	GroupDay	GroupSporeDay	Response	ResponseDay	GroupSporeResponseDay	duration	TimepointCat	since_treatment
-0.230949	-0.241683	0A.d00.total	0A	00.total	0	0	3/4/16	16864	16864	total	0	0	0	0A-03-04-16	00.d00	00.total.d00	control	cnt.d00	00.total.cnt.d00	0	before	0
-0.216062	-0.321059	0A.d02.total	0A	00.total	0	0	3/6/16	16866	16866	total	0	2	2	0A-03-06-16	00.d02	00.total.d02	control	cnt.d02	00.total.cnt.d02	0	before	2
-0.257802	-0.268092	0A.d04.total	0A	00.total	0	0	3/8/16	16868	16868	total	0	4	4	0A-03-08-16	00.d04	00.total.d04	control	cnt.d04	00.total.cnt.d04	0	before	4
-0.244298	-0.242932	0A.d06.total	0A	00.total	0	0	3/10/16	16870	16870	total	0	6	6	0A-03-10-16	00.d06	00.total.d06	control	cnt.d06	00.total.cnt.d06	0	before	6
-0.182691	-0.214271	0A.d08.total	0A	00.total	0	0	3/12/16	16872	16872	total	0	8	8	0A-03-12-16	00.d08	00.total.d08	control	cnt.d08	00.total.cnt.d08	0	before	8
-0.273973	-0.105936	0A.d10.total	0A	00.total	0	0	3/14/16	16874	16874	total	0	10	10	0A-03-14-16	00.d10	00.total.d10	control	cnt.d10	00.total.cnt.d10	0	before	10
-0.167858	0.183043	0A.d12.total	0A	00.total	0	0	3/16/16	16876	16876	total	0	12	12	0A-03-16-16	00.d12	00.total.d12	control	cnt.d12	00.total.cnt.d12	0	before	12
-0.238497	-0.00499405	0A.d14.total	0A	00.total	0	0	3/18/16	16878	16878	total	0	14	14	0A-03-18-16	00.d14	00.total.d14	control	cnt.d14	00.total.cnt.d14	0	before	14
-0.25189	-0.138293	0A.d16.total	0A	00.total	0	0	3/20/16	16880	16880	total	0	16	16	0A-03-20-16	00.d16	00.total.d16	control	cnt.d16	00.total.cnt.d16	0	before	16
-0.280814	-0.183573	0A.d18.total	0A	00.total	0	0	3/22/16	16882	16882	total	0	18	18	0A-03-22-16	00.d18	00.total.d18	control	cnt.d18	00.total.cnt.d18	0	before	18
0.0222898	-0.227663	0A.d20.total	0A	00.total	0	0	3/24/16	16884	16884	total	0	20	20	0A-03-24-16	00.d20	00.total.d20	control	cnt.d20	00.total.cnt.d20	0	before	20
-0.280372	-0.200015	0A.d24.total	0A	00.total	0	0	3/28/16	16888	16888	total	0	24	24	0A-03-28-16	00.d24	00.total.d24	control	cnt.d24	00.total.cnt.d24	0	before	24
-0.262437	-0.0781691	0A.d32.total	0A	00.total	0	0	4/5/16	16896	16896	total	0	32	32	0A-04-05-16	00.d32	00.total.d32	control	cnt.d32	00.total.cnt.d32	0	before	32
-0.141097	-0.252047	0B.d00.total	0B	00.total	0	0	3/4/16	16864	16864	total	0	0	0	0B-03-04-16	00.d00	00.total.d00	control	cnt.d00	00.total.cnt.d00	0	before	0
-0.219626	-0.253041	0B.d02.total	0B	00.total	0	0	3/6/16	16866	16866	total	0	2	2	0B-03-06-16	00.d02	00.total.d02	control	cnt.d02	00.total.cnt.d02	0	before	2
-0.268293	-0.111902	0B.d04.total	0B	00.total	0	0	3/8/16	16868	16868	total	0	4	4	0B-03-08-16	00.d04	00.total.d04	control	cnt.d04	00.total.cnt.d04	0	before	4
-0.198988	0.00773289	0B.d06.total	0B	00.total	0	0	3/10/16	16870	16870	total	0	6	6	0B-03-10-16	00.d06	00.total.d06	control	cnt.d06	00.total.cnt.d06	0	before	6
-0.292969	-0.0652882	0B.d08.total	0B	00.total	0	0	3/12/16	16872	16872	total	0	8	8	0B-03-12-16	00.d08	00.total.d08	control	cnt.d08	00.total.cnt.d08	0	before	8
-0.258556	-0.059349	0B.d10.total	0B	00.total	0	0	3/14/16	16874	16874	total	0	10	10	0B-03-14-16	00.d10	00.total.d10	control	cnt.d10	00.total.cnt.d10	0	before	10
-0.246476	-0.125341	0B.d14.total	0B	00.total	0	0	3/18/16	16878	16878	total	0	14	14	0B-03-18-16	00.d14	00.total.d14	control	cnt.d14	00.total.cnt.d14	0	before	14
-0.252979	-0.118009	0B.d16.total	0B	00.total	0	0	3/20/16	16880	16880	total	0	16	16	0B-03-20-16	00.d16	00.total.d16	control	cnt.d16	00.total.cnt.d16	0	before	16
-0.235923	-0.117448	0B.d18.total	0B	00.total	0	0	3/22/16	16882	16882	total	0	18	18	0B-03-22-16	00.d18	00.total.d18	control	cnt.d18	00.total.cnt.d18	0	before	18
-0.204972	-0.0340077	0B.d20.total	0B	00.total	0	0	3/24/16	16884	16884	total	0	20	20	0B-03-24-16	00.d20	00.total.d20	control	cnt.d20	00.total.cnt.d20	0	before	20
-0.23357	-0.14752	0B.d24.total	0B	00.total	0	0	3/28/16	16888	16888	total	0	24	24	0B-03-28-16	00.d24	00.total.d24	control	cnt.d24	00.total.cnt.d24	0	before	24
-0.211935	-0.110293	0B.d32.total	0B	00.total	0	0	4/5/16	16896	16896	total	0	32	32	0B-04-05-16	00.d32	00.total.d32	control	cnt.d32	00.total.cnt.d32	0	before	32
-0.270796	-0.162784	0C.d00.total	0C	00.total	0	0	3/4/16	16864	16864	total	0	0	0	0C-03-04-16	00.d00	00.total.d00	control	cnt.d00	00.total.cnt.d00	0	before	0
-0.264996	0.00466486	0C.d02.total	0C	00.total	0	0	3/6/16	16866	16866	total	0	2	2	0C-03-06-16	00.d02	00.total.d02	control	cnt.d02	00.total.cnt.d02	0	before	2
-0.297719	-0.165279	0C.d04.total	0C	00.total	0	0	3/8/16	16868	16868	total	0	4	4	0C-03-08-16	00.d04	00.total.d04	control	cnt.d04	00.total.cnt.d04	0	before	4
-0.303576	-0.146385	0C.d06.total	0C	00.total	0	0	3/10/16	16870	16870	total	0	6	6	0C-03-10-16	00.d06	00.total.d06	control	cnt.d06	00.total.cnt.d06	0	before	6
-0.249745	-0.289724	0C.d08.total	0C	00.total	0	0	3/12/16	16872	16872	total	0	8	8	0C-03-12-16	00.d08	00.total.d08	control	cnt.d08	00.total.cnt.d08	0	before	8
-0.200557	-0.319391	0C.d10.total	0C	00.total	0	0	3/14/16	16874	16874	total	0	10	10	0C-03-14-16	00.d10	00.total.d10	control	cnt.d10	00.total.cnt.d10	0	before	10
-0.214871	-0.274014	0C.d12.total	0C	00.total	0	0	3/16/16	16876	16876	total	0	12	12	0C-03-16-16	00.d12	00.total.d12	control	cnt.d12	00.total.cnt.d12	0	before	12
-0.23236	-0.313368	0C.d14.total	0C	00.total	0	0	3/18/16	16878	16878	total	0	14	14	0C-03-18-16	00.d14	00.total.d14	control	cnt.d14	00.total.cnt.d14	0	before	14
-0.208395	-0.323391	0C.d16.total	0C	00.total	0	0	3/20/16	16880	16880	total	0	16	16	0C-03-20-16	00.d16	00.total.d16	control	cnt.d16	00.total.cnt.d16	0	before	16
-0.265189	-0.296083	0C.d18.total	0C	00.total	0	0	3/22/16	16882	16882	total	0	18	18	0C-03-22-16	00.d18	00.total.d18	control	cnt.d18	00.total.cnt.d18	0	before	18
-0.243375	-0.303888	0C.d20.total	0C	00.total	0	0	3/24/16	16884	16884	total	0	20	20	0C-03-24-16	00.d20	00.total.d20	control	cnt.d20	00.total.cnt.d20	0	before	20
-0.234949	-0.319683	0C.d24.total	0C	00.total	0	0	3/28/16	16888	16888	total	0	24	24	0C-03-28-16	00.d24	00.total.d24	control	cnt.d24	00.total.cnt.d24	0	before	24
-0.262588	-0.0815775	0C.d32.total	0C	00.total	0	0	4/5/16	16896	16896	total	0	32	32	0C-04-05-16	00.d32	00.total.d32	control	cnt.d32	00.total.cnt.d32	0	before	32
-0.193716	0.0735234	0D.d00.total	0D	00.total	0	0	3/4/16	16864	16864	total	0	0	0	0D-03-04-16	00.d00	00.total.d00	control	cnt.d00	00.total.cnt.d00	0	before	0
-0.198363	0.0121702	0D.d02.total	0D	00.total	0	0	3/6/16	16866	16866	total	0	2	2	0D-03-06-16	00.d02	00.total.d02	control	cnt.d02	00.total.cnt.d02	0	before	2
-0.224521	-0.111934	0D.d04.total	0D	00.total	0	0	3/8/16	16868	16868	total	0	4	4	0D-03-08-16	00.d04	00.total.d04	control	cnt.d04	00.total.cnt.d04	0	before	4
-0.255505	-0.0181156	0D.d06.total	0D	00.total	0	0	3/10/16	16870	16870	total	0	6	6	0D-03-10-16	00.d06	00.total.d06	control	cnt.d06	00.total.cnt.d06	0	before	6
-0.227294	0.0658241	0D.d08.total	0D	00.total	0	0	3/12/16	16872	16872	total	0	8	8	0D-03-12-16	00.d08	00.total.d08	control	cnt.d08	00.total.cnt.d08	0	before	8
-0.264685	-0.036136	0D.d10.total	0D	00.total	0	0	3/14/16	16874	16874	total	0	10	10	0D-03-14-16	00.d10	00.total.d10	control	cnt.d10	00.total.cnt.d10	0	before	10
-0.245849	-0.210332	0D.d12.total	0D	00.total	0	0	3/16/16	16876	16876	total	0	12	12	0D-03-16-16	00.d12	00.total.d12	control	cnt.d12	00.total.cnt.d12	0	before	12
-0.277402	-0.109835	0D.d14.total	0D	00.total	0	0	3/18/16	16878	16878	total	0	14	14	0D-03-18-16	00.d14	00.total.d14	control	cnt.d14	00.total.cnt.d14	0	before	14
-0.264761	0.0091256	0D.d16.total	0D	00.total	0	0	3/20/16	16880	16880	total	0	16	16	0D-03-20-16	00.d16	00.total.d16	control	cnt.d16	00.total.cnt.d16	0	before	16
-0.232716	-0.214737	0D.d18.total	0D	00.total	0	0	3/22/16	16882	16882	total	0	18	18	0D-03-22-16	00.d18	00.total.d18	control	cnt.d18	00.total.cnt.d18	0	before	18
-0.260168	-0.195988	0D.d20.total	0D	00.total	0	0	3/24/16	16884	16884	total	0	20	20	0D-03-24-16	00.d20	00.total.d20	control	cnt.d20	00.total.cnt.d20	0	before	20
-0.2967	-0.15732	0D.d24.total	0D	00.total	0	0	3/28/16	16888	16888	total	0	24	24	0D-03-28-16	00.d24	00.total.d24	control	cnt.d24	00.total.cnt.d24	0	before	24
-0.306541	-0.148666	0D.d32.total	0D	00.total	0	0	4/5/16	16896	16896	total	0	32	32	0D-04-05-16	00.d32	00.total.d32	control	cnt.d32	00.total.cnt.d32	0	before	32
-0.110551	0.321768	16A.d00.total	16A	16.total	16	16	3/4/16	16864	16864	total	0	0	0	16A-03-04-16	16.d00	16.total.d00	non-responder	non.d00	16.total.non.d00	16	before	-16
-0.0788493	0.477063	16A.d16.total	16A	16.total	16	16	3/20/16	16880	16880	total	0	16	16	16A-03-20-16	16.d16	16.total.d16	non-responder	non.d16	16.total.non.d16	16	during	0
-0.159523	0.326319	16A.d18.total	16A	16.total	16	16	3/22/16	16882	16882	total	0	18	18	16A-03-22-16	16.d18	16.total.d18	non-responder	non.d18	16.total.non.d18	16	after	2
-0.112549	0.442193	16A.d20.total	16A	16.total	16	16	3/24/16	16884	16884	total	0	20	20	16A-03-24-16	16.d20	16.total.d20	non-responder	non.d20	16.total.non.d20	16	after	4
-0.139234	0.427734	16A.d24.total	16A	16.total	16	16	3/28/16	16888	16888	total	0	24	24	16A-03-28-16	16.d24	16.total.d24	non-responder	non.d24	16.total.non.d24	16	after	8
-0.0636446	0.455922	16A.d32.total	16A	16.total	16	16	4/5/16	16896	16896	total	0	32	32	16A-04-05-16	16.d32	16.total.d32	non-responder	non.d32	16.total.non.d32	16	after	16
-0.106039	0.340182	16B.d00.total	16B	16.total	16	16	3/4/16	16864	16864	total	0	0	0	16B-03-04-16	16.d00	16.total.d00	non-responder	non.d00	16.total.non.d00	16	before	-16
-0.157836	0.268668	16B.d16.total	16B	16.total	16	16	3/20/16	16880	16880	total	0	16	16	16B-03-20-16	16.d16	16.total.d16	non-responder	non.d16	16.total.non.d16	16	during	0
-0.152089	0.329555	16B.d18.total	16B	16.total	16	16	3/22/16	16882	16882	total	0	18	18	16B-03-22-16	16.d18	16.total.d18	non-responder	non.d18	16.total.non.d18	16	after	2
-0.139474	0.345014	16B.d20.total	16B	16.total	16	16	3/24/16	16884	16884	total	0	20	20	16B-03-24-16	16.d20	16.total.d20	non-responder	non.d20	16.total.non.d20	16	after	4
-0.147401	0.366947	16B.d24.total	16B	16.total	16	16	3/28/16	16888	16888	total	0	24	24	16B-03-28-16	16.d24	16.total.d24	non-responder	non.d24	16.total.non.d24	16	after	8
-0.121937	0.323803	16B.d32.total	16B	16.total	16	16	4/5/16	16896	16896	total	0	32	32	16B-04-05-16	16.d32	16.total.d32	non-responder	non.d32	16.total.non.d32	16	after	16
-0.0846833	0.426296	16C.d00.total	16C	16.total	16	16	3/4/16	16864	16864	total	0	0	0	16C-03-04-16	16.d00	16.total.d00	responder	res.d00	16.total.res.d00	16	before	-16
0.443481	-0.00729241	16C.d16.total	16C	16.total	16	16	3/20/16	16880	16880	total	0	16	16	16C-03-20-16	16.d16	16.total.d16	responder	res.d16	16.total.res.d16	16	during	0
0.518978	-0.0893424	16C.d18.total	16C	16.total	16	16	3/22/16	16882	16882	total	0	18	18	16C-03-22-16	16.d18	16.total.d18	responder	res.d18	16.total.res.d18	16	after	2
0.43001	-0.0475933	16C.d20.total	16C	16.total	16	16	3/24/16	16884	16884	total	0	20	20	16C-03-24-16	16.d20	16.total.d20	responder	res.d20	16.total.res.d20	16	after	4
0.0509033	0.251825	16C.d24.total	16C	16.total	16	16	3/28/16	16888	16888	total	0	24	24	16C-03-28-16	16.d24	16.total.d24	responder	res.d24	16.total.res.d24	16	after	8
0.373841	-0.038162	16C.d32.total	16C	16.total	16	16	4/5/16	16896	16896	total	0	32	32	16C-04-05-16	16.d32	16.total.d32	responder	res.d32	16.total.res.d32	16	after	16
-0.246611	0.174687	16D.d00.total	16D	16.total	16	16	3/4/16	16864	16864	total	0	0	0	16D-03-04-16	16.d00	16.total.d00	responder	res.d00	16.total.res.d00	16	before	-16
0.529502	-0.0741257	16D.d16.total	16D	16.total	16	16	3/20/16	16880	16880	total	0	16	16	16D-03-20-16	16.d16	16.total.d16	responder	res.d16	16.total.res.d16	16	during	0
0.50524	-0.0862627	16D.d18.total	16D	16.total	16	16	3/22/16	16882	16882	total	0	18	18	16D-03-22-16	16.d18	16.total.d18	responder	res.d18	16.total.res.d18	16	after	2
0.478468	-0.0623753	16D.d20.total	16D	16.total	16	16	3/24/16	16884	16884	total	0	20	20	16D-03-24-16	16.d20	16.total.d20	responder	res.d20	16.total.res.d20	16	after	4
0.0746578	0.0087182	16D.d24.total	16D	16.total	16	16	3/28/16	16888	16888	total	0	24	24	16D-03-28-16	16.d24	16.total.d24	responder	res.d24	16.total.res.d24	16	after	8
0.0409386	0.404772	16D.d32.total	16D	16.total	16	16	4/5/16	16896	16896	total	0	32	32	16D-04-05-16	16.d32	16.total.d32	responder	res.d32	16.total.res.d32	16	after	16
-0.261318	-0.16593	2A.d00.total	2A	02.total	2	2	3/4/16	16864	16864	total	0	0	0	2A-03-04-16	02.d00	02.total.d00	non-responder	non.d00	02.total.non.d00	2	before	-2
-0.140682	0.21271	2A.d02.total	2A	02.total	2	2	3/6/16	16866	16866	total	0	2	2	2A-03-06-16	02.d02	02.total.d02	non-responder	non.d02	02.total.non.d02	2	during	0
-0.123111	0.236777	2A.d04.total	2A	02.total	2	2	3/8/16	16868	16868	total	0	4	4	2A-03-08-16	02.d04	02.total.d04	non-responder	non.d04	02.total.non.d04	2	after	2
-0.160015	0.124853	2A.d06.total	2A	02.total	2	2	3/10/16	16870	16870	total	0	6	6	2A-03-10-16	02.d06	02.total.d06	non-responder	non.d06	02.total.non.d06	2	after	4
-0.205829	-0.308298	2A.d08.total	2A	02.total	2	2	3/12/16	16872	16872	total	0	8	8	2A-03-12-16	02.d08	02.total.d08	non-responder	non.d08	02.total.non.d08	2	after	6
-0.156626	-0.294093	2A.d32.total	2A	02.total	2	2	4/5/16	16896	16896	total	0	32	32	2A-04-05-16	02.d32	02.total.d32	non-responder	non.d32	02.total.non.d32	2	after	30
-0.201055	-0.290475	2B.d00.total	2B	02.total	2	2	3/4/16	16864	16864	total	0	0	0	2B-03-04-16	02.d00	02.total.d00	non-responder	non.d00	02.total.non.d00	2	before	-2
-0.0439883	0.483028	2B.d02.total	2B	02.total	2	2	3/6/16	16866	16866	total	0	2	2	2B-03-06-16	02.d02	02.total.d02	non-responder	non.d02	02.total.non.d02	2	during	0
-0.0215301	0.522084	2B.d04.total	2B	02.total	2	2	3/8/16	16868	16868	total	0	4	4	2B-03-08-16	02.d04	02.total.d04	non-responder	non.d04	02.total.non.d04	2	after	2
-0.0598245	0.456043	2B.d06.total	2B	02.total	2	2	3/10/16	16870	16870	total	0	6	6	2B-03-10-16	02.d06	02.total.d06	non-responder	non.d06	02.total.non.d06	2	after	4
-0.0736359	0.393818	2B.d08.total	2B	02.total	2	2	3/12/16	16872	16872	total	0	8	8	2B-03-12-16	02.d08	02.total.d08	non-responder	non.d08	02.total.non.d08	2	after	6
-0.130925	0.362604	2B.d32.total	2B	02.total	2	2	4/5/16	16896	16896	total	0	32	32	2B-04-05-16	02.d32	02.total.d32	non-responder	non.d32	02.total.non.d32	2	after	30
-0.297215	-0.0905155	2C.d00.total	2C	02.total	2	2	3/4/16	16864	16864	total	0	0	0	2C-03-04-16	02.d00	02.total.d00	responder	res.d00	02.total.res.d00	2	before	-2
0.495101	-0.0822437	2C.d02.total	2C	02.total	2	2	3/6/16	16866	16866	total	0	2	2	2C-03-06-16	02.d02	02.total.d02	responder	res.d02	02.total.res.d02	2	during	0
0.50141	-0.10099	2C.d04.total	2C	02.total	2	2	3/8/16	16868	16868	total	0	4	4	2C-03-08-16	02.d04	02.total.d04	responder	res.d04	02.total.res.d04	2	after	2
0.182625	-0.0881149	2C.d06.total	2C	02.total	2	2	3/10/16	16870	16870	total	0	6	6	2C-03-10-16	02.d06	02.total.d06	responder	res.d06	02.total.res.d06	2	after	4
0.38312	-0.0553338	2C.d08.total	2C	02.total	2	2	3/12/16	16872	16872	total	0	8	8	2C-03-12-16	02.d08	02.total.d08	responder	res.d08	02.total.res.d08	2	after	6
-0.129454	-0.14379	2C.d32.total	2C	02.total	2	2	4/5/16	16896	16896	total	0	32	32	2C-04-05-16	02.d32	02.total.d32	responder	res.d32	02.total.res.d32	2	after	30
-0.25951	-0.194845	2D.d00.total	2D	02.total	2	2	3/4/16	16864	16864	total	0	0	0	2D-03-04-16	02.d00	02.total.d00	responder	res.d00	02.total.res.d00	2	before	-2
0.528047	-0.0842435	2D.d02.total	2D	02.total	2	2	3/6/16	16866	16866	total	0	2	2	2D-03-06-16	02.d02	02.total.d02	responder	res.d02	02.total.res.d02	2	during	0
0.47721	-0.0752478	2D.d04.total	2D	02.total	2	2	3/8/16	16868	16868	total	0	4	4	2D-03-08-16	02.d04	02.total.d04	responder	res.d04	02.total.res.d04	2	after	2
0.440142	-0.0626058	2D.d06.total	2D	02.total	2	2	3/10/16	16870	16870	total	0	6	6	2D-03-10-16	02.d06	02.total.d06	responder	res.d06	02.total.res.d06	2	after	4
0.375313	-0.096488	2D.d08.total	2D	02.total	2	2	3/12/16	16872	16872	total	0	8	8	2D-03-12-16	02.d08	02.total.d08	responder	res.d08	02.total.res.d08	2	after	6
0.285027	-0.0332633	2D.d32.total	2D	02.total	2	2	4/5/16	16896	16896	total	0	32	32	2D-04-05-16	02.d32	02.total.d32	responder	res.d32	02.total.res.d32	2	after	30
-0.190088	0.319704	4A.d00.total	4A	04.total	4	4	3/4/16	16864	16864	total	0	0	0	4A-03-04-16	04.d00	04.total.d00	responder	res.d00	04.total.res.d00	4	before	-4
0.547006	-0.0859944	4A.d04.total	4A	04.total	4	4	3/8/16	16868	16868	total	0	4	4	4A-03-08-16	04.d04	04.total.d04	responder	res.d04	04.total.res.d04	4	during	0
0.451553	-0.0629558	4A.d06.total	4A	04.total	4	4	3/10/16	16870	16870	total	0	6	6	4A-03-10-16	04.d06	04.total.d06	responder	res.d06	04.total.res.d06	4	after	2
0.358342	-0.0478291	4A.d08.total	4A	04.total	4	4	3/12/16	16872	16872	total	0	8	8	4A-03-12-16	04.d08	04.total.d08	responder	res.d08	04.total.res.d08	4	after	4
0.426609	-0.0803619	4A.d10.total	4A	04.total	4	4	3/14/16	16874	16874	total	0	10	10	4A-03-14-16	04.d10	04.total.d10	responder	res.d10	04.total.res.d10	4	after	6
0.218862	0.154821	4A.d32.total	4A	04.total	4	4	4/5/16	16896	16896	total	0	32	32	4A-04-05-16	04.d32	04.total.d32	responder	res.d32	04.total.res.d32	4	after	28
-0.244034	-0.183316	4B.d00.total	4B	04.total	4	4	3/4/16	16864	16864	total	0	0	0	4B-03-04-16	04.d00	04.total.d00	responder	res.d00	04.total.res.d00	4	before	-4
0.542246	-0.0852934	4B.d04.total	4B	04.total	4	4	3/8/16	16868	16868	total	0	4	4	4B-03-08-16	04.d04	04.total.d04	responder	res.d04	04.total.res.d04	4	during	0
0.397186	-0.0500188	4B.d06.total	4B	04.total	4	4	3/10/16	16870	16870	total	0	6	6	4B-03-10-16	04.d06	04.total.d06	responder	res.d06	04.total.res.d06	4	after	2
0.461767	-0.056891	4B.d08.total	4B	04.total	4	4	3/12/16	16872	16872	total	0	8	8	4B-03-12-16	04.d08	04.total.d08	responder	res.d08	04.total.res.d08	4	after	4
0.272108	-0.053218	4B.d10.total	4B	04.total	4	4	3/14/16	16874	16874	total	0	10	10	4B-03-14-16	04.d10	04.total.d10	responder	res.d10	04.total.res.d10	4	after	6
-0.140922	-0.3299	4B.d32.total	4B	04.total	4	4	4/5/16	16896	16896	total	0	32	32	4B-04-05-16	04.d32	04.total.d32	responder	res.d32	04.total.res.d32	4	after	28
-0.187397	-0.295255	4C.d00.total	4C	04.total	4	4	3/4/16	16864	16864	total	0	0	0	4C-03-04-16	04.d00	04.total.d00	responder	res.d00	04.total.res.d00	4	before	-4
0.552499	-0.0903965	4C.d04.total	4C	04.total	4	4	3/8/16	16868	16868	total	0	4	4	4C-03-08-16	04.d04	04.total.d04	responder	res.d04	04.total.res.d04	4	during	0
0.450362	-0.0646985	4C.d06.total	4C	04.total	4	4	3/10/16	16870	16870	total	0	6	6	4C-03-10-16	04.d06	04.total.d06	responder	res.d06	04.total.res.d06	4	after	2
0.422858	-0.0525766	4C.d08.total	4C	04.total	4	4	3/12/16	16872	16872	total	0	8	8	4C-03-12-16	04.d08	04.total.d08	responder	res.d08	04.total.res.d08	4	after	4
0.394773	-0.0454792	4C.d10.total	4C	04.total	4	4	3/14/16	16874	16874	total	0	10	10	4C-03-14-16	04.d10	04.total.d10	responder	res.d10	04.total.res.d10	4	after	6
0.312653	0.163505	4C.d32.total	4C	04.total	4	4	4/5/16	16896	16896	total	0	32	32	4C-04-05-16	04.d32	04.total.d32	responder	res.d32	04.total.res.d32	4	after	28
-0.278414	-0.102991	4D.d00.total	4D	04.total	4	4	3/4/16	16864	16864	total	0	0	0	4D-03-04-16	04.d00	04.total.d00	responder	res.d00	04.total.res.d00	4	before	-4
0.555287	-0.0899556	4D.d04.total	4D	04.total	4	4	3/8/16	16868	16868	total	0	4	4	4D-03-08-16	04.d04	04.total.d04	responder	res.d04	04.total.res.d04	4	during	0
0.415977	-0.0544158	4D.d06.total	4D	04.total	4	4	3/10/16	16870	16870	total	0	6	6	4D-03-10-16	04.d06	04.total.d06	responder	res.d06	04.total.res.d06	4	after	2
0.459606	-0.0577756	4D.d08.total	4D	04.total	4	4	3/12/16	16872	16872	total	0	8	8	4D-03-12-16	04.d08	04.total.d08	responder	res.d08	04.total.res.d08	4	after	4
0.423986	-0.0561896	4D.d10.total	4D	04.total	4	4	3/14/16	16874	16874	total	0	10	10	4D-03-14-16	04.d10	04.total.d10	responder	res.d10	04.total.res.d10	4	after	6
0.349899	-0.0339119	4D.d32.total	4D	04.total	4	4	4/5/16	16896	16896	total	0	32	32	4D-04-05-16	04.d32	04.total.d32	responder	res.d32	04.total.res.d32	4	after	28
-0.185093	0.285051	8A.d00.total	8A	08.total	8	8	3/4/16	16864	16864	total	0	0	0	8A-03-04-16	08.d00	08.total.d00	non-responder	non.d00	08.total.non.d00	8	before	-8
-0.0511595	0.469648	8A.d08.total	8A	08.total	8	8	3/12/16	16872	16872	total	0	8	8	8A-03-12-16	08.d08	08.total.d08	non-responder	non.d08	08.total.non.d08	8	during	0
-0.119684	0.36658	8A.d10.total	8A	08.total	8	8	3/14/16	16874	16874	total	0	10	10	8A-03-14-16	08.d10	08.total.d10	non-responder	non.d10	08.total.non.d10	8	after	2
-0.102287	0.423877	8A.d12.total	8A	08.total	8	8	3/16/16	16876	16876	total	0	12	12	8A-03-16-16	08.d12	08.total.d12	non-responder	non.d12	08.total.non.d12	8	after	4
-0.156219	0.366161	8A.d32.total	8A	08.total	8	8	4/5/16	16896	16896	total	0	32	32	8A-04-05-16	08.d32	08.total.d32	non-responder	non.d32	08.total.non.d32	8	after	24
-0.268816	-0.108859	8B.d00.total	8B	08.total	8	8	3/4/16	16864	16864	total	0	0	0	8B-03-04-16	08.d00	08.total.d00	responder	res.d00	08.total.res.d00	8	before	-8
0.509952	-0.06742	8B.d08.total	8B	08.total	8	8	3/12/16	16872	16872	total	0	8	8	8B-03-12-16	08.d08	08.total.d08	responder	res.d08	08.total.res.d08	8	during	0
0.497922	-0.075571	8B.d10.total	8B	08.total	8	8	3/14/16	16874	16874	total	0	10	10	8B-03-14-16	08.d10	08.total.d10	responder	res.d10	08.total.res.d10	8	after	2
0.406107	-0.042388	8B.d12.total	8B	08.total	8	8	3/16/16	16876	16876	total	0	12	12	8B-03-16-16	08.d12	08.total.d12	responder	res.d12	08.total.res.d12	8	after	4
0.366979	-0.0385036	8B.d32.total	8B	08.total	8	8	4/5/16	16896	16896	total	0	32	32	8B-04-05-16	08.d32	08.total.d32	responder	res.d32	08.total.res.d32	8	after	24
-0.232252	-0.186043	8C.d00.total	8C	08.total	8	8	3/4/16	16864	16864	total	0	0	0	8C-03-04-16	08.d00	08.total.d00	responder	res.d00	08.total.res.d00	8	before	-8
0.512703	-0.0827514	8C.d08.total	8C	08.total	8	8	3/12/16	16872	16872	total	0	8	8	8C-03-12-16	08.d08	08.total.d08	responder	res.d08	08.total.res.d08	8	during	0
0.399575	-0.041995	8C.d10.total	8C	08.total	8	8	3/14/16	16874	16874	total	0	10	10	8C-03-14-16	08.d10	08.total.d10	responder	res.d10	08.total.res.d10	8	after	2
0.450691	-0.054058	8C.d12.total	8C	08.total	8	8	3/16/16	16876	16876	total	0	12	12	8C-03-16-16	08.d12	08.total.d12	responder	res.d12	08.total.res.d12	8	after	4
0.443788	-0.0598342	8C.d32.total	8C	08.total	8	8	4/5/16	16896	16896	total	0	32	32	8C-04-05-16	08.d32	08.total.d32	responder	res.d32	08.total.res.d32	8	after	24
-0.164097	0.28464	8D.d00.total	8D	08.total	8	8	3/4/16	16864	16864	total	0	0	0	8D-03-04-16	08.d00	08.total.d00	non-responder	non.d00	08.total.non.d00	8	before	-8
-0.0107544	0.509947	8D.d08.total	8D	08.total	8	8	3/12/16	16872	16872	total	0	8	8	8D-03-12-16	08.d08	08.total.d08	non-responder	non.d08	08.total.non.d08	8	during	0
-0.122009	0.426118	8D.d10.total	8D	08.total	8	8	3/14/16	16874	16874	total	0	10	10	8D-03-14-16	08.d10	08.total.d10	non-responder	non.d10	08.total.non.d10	8	after	2
-0.130715	0.360357	8D.d12.total	8D	08.total	8	8	3/16/16	16876	16876	total	0	12	12	8D-03-16-16	08.d12	08.total.d12	non-responder	non.d12	08.total.non.d12	8	after	4
0.0818443	0.158158	8D.d32.total	8D	08.total	8	8	4/5/16	16896	16896	total	0	32	32	8D-04-05-16	08.d32	08.total.d32	non-responder	non.d32	08.total.non.d32	8	after	24

## Sheet: Fig. 1E
mouse	status	n	duration	response
0A	persisted	75	0	control
0A	lost	48	0	control
0A	gained	50	0	control
0B	persisted	58	0	control
0B	lost	46	0	control
0B	gained	60	0	control
0C	persisted	77	0	control
0C	lost	50	0	control
0C	gained	43	0	control
0D	persisted	56	0	control
0D	lost	48	0	control
0D	gained	74	0	control
16A	persisted	48	16	non-responder
16A	lost	43	16	non-responder
16A	gained	36	16	non-responder
16B	persisted	48	16	non-responder
16B	lost	50	16	non-responder
16B	gained	52	16	non-responder
16C	persisted	7	16	responder
16C	lost	60	16	responder
16C	gained	15	16	responder
16D	persisted	9	16	responder
16D	lost	85	16	responder
16D	gained	24	16	responder
2A	persisted	60	2	non-responder
2A	lost	61	2	non-responder
2A	gained	55	2	non-responder
2B	persisted	36	2	non-responder
2B	lost	57	2	non-responder
2B	gained	44	2	non-responder
2C	lost	81	2	responder
2C	persisted	14	2	responder
2C	gained	31	2	responder
2D	persisted	25	2	responder
2D	lost	78	2	responder
2D	gained	58	2	responder
4A	persisted	34	4	responder
4A	lost	63	4	responder
4A	gained	45	4	responder
4B	persisted	25	4	responder
4B	lost	67	4	responder
4B	gained	62	4	responder
4C	persisted	14	4	responder
4C	lost	54	4	responder
4C	gained	42	4	responder
4D	lost	98	4	responder
4D	persisted	4	4	responder
4D	gained	8	4	responder
8A	persisted	34	8	non-responder
8A	lost	47	8	non-responder
8A	gained	57	8	non-responder
8B	persisted	5	8	responder
8B	lost	89	8	responder
8B	gained	15	8	responder
8C	persisted	6	8	responder
8C	lost	74	8	responder
8C	gained	20	8	responder
8D	persisted	31	8	non-responder
8D	lost	59	8	non-responder
8D	gained	23	8	non-responder

## Sheet: Fig. 2B
CategoricalID	Sample	Group	Subject	Month	MonthCat	Date	DateCat	DaysElapsed	DaysElapsedCat	Timepoint	TimepointCat	ExperimentPhase	Weight	WeightCat	WeightRounded	WeightRoundedCat	Response	Days	seaweed	Ct	relative	qpcr_material
a1.d20	sample-2	A	A1	5	5	29	29	20	20	2	before	Diet	18.8	18.8	19	19	responder	20	FALSE	11.38	0.000450525	high
a1.d31	sample-3	A	A1	6	6	9	9	31	31	3	during	Antibiotics	20	20	20	20	responder	31	FALSE	14.85	0.161322	low
a1.d35	sample-4	A	A1	6	6	13	13	35	35	4	after	Post-Antibiotics	20	20	20	20	responder	35	FALSE	13.12	0.00374553	high
a1.d41	sample-5	A	A1	6	6	19	19	41	41	5	after	Post-Antibiotics	21.3	21.3	21	21	responder	41	FALSE	12.87	0.000932555	high
a2.d20	sample-7	A	A2	5	5	29	29	20	20	2	before	Diet	17.7	17.7	18	18	responder	20	FALSE	10.15	0	high
a2.d31	sample-8	A	A2	6	6	9	9	31	31	3	during	Antibiotics	18.9	18.9	19	19	responder	31	FALSE	14.69	0.235015	low
a2.d35	sample-9	A	A2	6	6	13	13	35	35	4	after	Post-Antibiotics	19.5	19.5	20	20	responder	35	FALSE	13.42	0.00362402	high
a2.d41	sample-10	A	A2	6	6	19	19	41	41	5	after	Post-Antibiotics	19.7	19.7	20	20	responder	41	FALSE	13.26	0.00287908	high
a3.d20	sample-12	A	A3	5	5	29	29	20	20	2	before	Diet	18.2	18.2	18	18	responder	20	FALSE	11.51	0.000449527	high
a3.d31	sample-13	A	A3	6	6	9	9	31	31	3	during	Antibiotics	19.2	19.2	19	19	responder	31	FALSE	14.66	0.27291	low
a3.d35	sample-14	A	A3	6	6	13	13	35	35	4	after	Post-Antibiotics	19.8	19.8	20	20	responder	35	FALSE	11.38	0.000237847	high
a3.d41	sample-15	A	A3	6	6	19	19	41	41	5	after	Post-Antibiotics	19.3	19.3	19	19	responder	41	FALSE	11.31	0	high
a4.d31	sample-16	A	A4	6	6	9	9	31	31	3	during	Antibiotics	20.1	20.1	20	20	non-responder	31	FALSE	14.02	0.000685508	high
a5.d31	sample-17	A	A5	6	6	9	9	31	31	3	during	Antibiotics	20	20	20	20	non-responder	31	FALSE	11.92	0.00161929	high
a6.d31	sample-18	A	A6	6	6	9	9	31	31	3	during	Antibiotics	19.9	19.9	20	20	responder	31	FALSE	14.62	0.123972	low
a7.d31	sample-19	A	A7	6	6	9	9	31	31	3	during	Antibiotics	20.5	20.5	21	21	responder	31	FALSE	14.72	0.260127	low
a8.d31	sample-20	A	A8	6	6	9	9	31	31	3	during	Antibiotics	19.2	19.2	19	19	responder	31	FALSE	14.67	0.247113	low
b1.d1	sample-21	B	B1	5	5	10	10	1	1	1	before	Diet	17.3	17.3	17	17	control	1	FALSE	11.5	0.00036331	high
b1.d20	sample-22	B	B1	5	5	29	29	20	20	2	before	Diet	19.3	19.3	19	19	control	20	FALSE	10.34	0.000142793	high
b1.d31	sample-23	B	B1	6	6	9	9	31	31	3	during	Antibiotics	19.8	19.8	20	20	control	31	FALSE	12.26	0.000583382	high
b1.d35	sample-24	B	B1	6	6	13	13	35	35	4	after	Post-Antibiotics	19.9	19.9	20	20	control	35	FALSE	10.13	0	high
b1.d41	sample-25	B	B1	6	6	19	19	41	41	5	after	Post-Antibiotics	19.3	19.3	19	19	control	41	FALSE	9.51	0	high
b2.d1	sample-26	B	B2	5	5	10	10	1	1	1	before	Diet	18.7	18.7	19	19	control	1	FALSE	12.57	0.000916031	high
b2.d20	sample-27	B	B2	5	5	29	29	20	20	2	before	Diet	18.4	18.4	18	18	control	20	FALSE	10.71	0.00162875	high
b2.d31	sample-28	B	B2	6	6	9	9	31	31	3	during	Antibiotics	19.5	19.5	20	20	control	31	FALSE	11.18	0.000383865	high
b2.d35	sample-29	B	B2	6	6	13	13	35	35	4	after	Post-Antibiotics	19.6	19.6	20	20	control	35	FALSE	10.31	0.000581498	high
b2.d41	sample-30	B	B2	6	6	19	19	41	41	5	after	Post-Antibiotics	19.8	19.8	20	20	control	41	FALSE	9.665	0	high
b3.d1	sample-31	B	B3	5	5	10	10	1	1	1	before	Diet	17.6	17.6	18	18	control	1	FALSE	10.65	0	high
b3.d20	sample-32	B	B3	5	5	29	29	20	20	2	before	Diet	18.6	18.6	19	19	control	20	FALSE	11.56	0.000988952	high
b3.d31	sample-33	B	B3	6	6	9	9	31	31	3	during	Antibiotics	19.7	19.7	20	20	control	31	FALSE	10.47	0.000218412	high
b3.d35	sample-34	B	B3	6	6	13	13	35	35	4	after	Post-Antibiotics	19.7	19.7	20	20	control	35	FALSE	10.52	0	high
b3.d41	sample-35	B	B3	6	6	19	19	41	41	5	after	Post-Antibiotics	20.5	20.5	21	21	control	41	FALSE	10.48	0.000428296	high
b4.d31	sample-36	B	B4	6	6	9	9	31	31	3	during	Antibiotics	18.7	18.7	19	19	control	31	FALSE	11.26	0.00054814	high
b5.d31	sample-37	B	B5	6	6	9	9	31	31	3	during	Antibiotics	20.1	20.1	20	20	control	31	FALSE	9.62	0.000435229	high
b6.d31	sample-38	B	B6	6	6	9	9	31	31	3	during	Antibiotics	20.7	20.7	21	21	control	31	FALSE	11.6	0.000210678	high
c1.d1	sample-39	C	C1	5	5	10	10	1	1	1	before	Diet	19.1	19.1	19	19	responder	1	TRUE	13.16	0.000387251	high
c1.d20	sample-40	C	C1	5	5	29	29	20	20	2	before	Diet	18.3	18.3	18	18	responder	20	TRUE	11.13	0	high
c1.d31	sample-41	C	C1	6	6	9	9	31	31	3	during	Antibiotics	19.5	19.5	20	20	responder	31	TRUE	17.28	#NUM!	low
c1.d35	sample-42	C	C1	6	6	13	13	35	35	4	after	Post-Antibiotics	20.2	20.2	20	20	responder	35	TRUE	13.43	0.00142927	high
c1.d41	sample-43	C	C1	6	6	19	19	41	41	5	after	Post-Antibiotics	20.8	20.8	21	21	responder	41	TRUE	12.52	0.00126411	high
c2.d1	sample-44	C	C2	5	5	10	10	1	1	1	before	Diet	17.9	17.9	18	18	responder	1	TRUE	11.66	0.000264807	high
c2.d20	sample-45	C	C2	5	5	29	29	20	20	2	before	Diet	19.3	19.3	19	19	responder	20	TRUE	10.43	0	high
c2.d31	sample-46	C	C2	6	6	9	9	31	31	3	during	Antibiotics	19.6	19.6	20	20	responder	31	TRUE	14.64	0.164396	low
c2.d35	sample-47	C	C2	6	6	13	13	35	35	4	after	Post-Antibiotics	21.2	21.2	21	21	responder	35	TRUE	12.88	0.00156819	high
c2.d41	sample-48	C	C2	6	6	19	19	41	41	5	after	Post-Antibiotics	19.6	19.6	20	20	responder	41	TRUE	13.11	0.00301012	high
c3.d1	sample-49	C	C3	5	5	10	10	1	1	1	before	Diet	17.2	17.2	17	17	responder	1	TRUE	12.27	0.00247049	high
c3.d20	sample-50	C	C3	5	5	29	29	20	20	2	before	Diet	17.4	17.4	17	17	responder	20	TRUE	11.53	0	high
c3.d31	sample-51	C	C3	6	6	9	9	31	31	3	during	Antibiotics	18.4	18.4	18	18	responder	31	TRUE	14.68	0.223411	low
c3.d35	sample-52	C	C3	6	6	13	13	35	35	4	after	Post-Antibiotics	18.8	18.8	19	19	responder	35	TRUE	13.08	0.000431582	high
c3.d41	sample-53	C	C3	6	6	19	19	41	41	5	after	Post-Antibiotics	18.9	18.9	19	19	responder	41	TRUE	13.7	0	high
c4.d31	sample-54	C	C4	6	6	9	9	31	31	3	during	Antibiotics	20.4	20.4	20	20	responder	31	TRUE	14.67	0.319387	low
c5.d31	sample-55	C	C5	6	6	9	9	31	31	3	during	Antibiotics	19.7	19.7	20	20	responder	31	TRUE	14.63	0.173771	low
c6.d31	sample-56	C	C6	6	6	9	9	31	31	3	during	Antibiotics	20.7	20.7	21	21	non-responder	31	TRUE	11.25	0.000800641	high
c7.d31	sample-57	C	C7	6	6	9	9	31	31	3	during	Antibiotics	18.1	18.1	18	18	non-responder	31	TRUE	11.05	0.00023221	high
c8.d31	sample-58	C	C8	6	6	9	9	31	31	3	during	Antibiotics	19.2	19.2	19	19	responder	31	TRUE	14.66	0.146445	low
d1.d1	sample-59	D	D1	5	5	10	10	1	1	1	before	Diet	18.1	18.1	18	18	control	1	TRUE	10.68	0	high
d1.d20	sample-60	D	D1	5	5	29	29	20	20	2	before	Diet	19.3	19.3	19	19	control	20	TRUE	11.49	0	high
d1.d31	sample-61	D	D1	6	6	9	9	31	31	3	during	Antibiotics	19.4	19.4	19	19	control	31	TRUE	11.44	0.000801759	high
d1.d35	sample-62	D	D1	6	6	13	13	35	35	4	after	Post-Antibiotics	21	21	21	21	control	35	TRUE	10.7	0	high
d1.d41	sample-63	D	D1	6	6	19	19	41	41	5	after	Post-Antibiotics	21	21	21	21	control	41	TRUE	9.97	0.000601398	high
d2.d1	sample-64	D	D2	5	5	10	10	1	1	1	before	Diet	17.5	17.5	18	18	control	1	TRUE	11.87	0	high
d2.d20	sample-65	D	D2	5	5	29	29	20	20	2	before	Diet	18.4	18.4	18	18	control	20	TRUE	12.07	0.000321154	high
d2.d31	sample-66	D	D2	6	6	9	9	31	31	3	during	Antibiotics	19.4	19.4	19	19	control	31	TRUE	11.59	0.00214805	high
d2.d35	sample-67	D	D2	6	6	13	13	35	35	4	after	Post-Antibiotics	19.6	19.6	20	20	control	35	TRUE	11.4	0.00108454	high
d2.d41	sample-68	D	D2	6	6	19	19	41	41	5	after	Post-Antibiotics	20.6	20.6	21	21	control	41	TRUE	10	0.000247409	high
d3.d1	sample-69	D	D3	5	5	10	10	1	1	1	before	Diet	18.6	18.6	19	19	control	1	TRUE	11.65	0.000595647	high
d3.d20	sample-70	D	D3	5	5	29	29	20	20	2	before	Diet	19.3	19.3	19	19	control	20	TRUE	12.18	0	high
d3.d31	sample-71	D	D3	6	6	9	9	31	31	3	during	Antibiotics	19.3	19.3	19	19	control	31	TRUE	11.03	0.000609429	high
d3.d35	sample-72	D	D3	6	6	13	13	35	35	4	after	Post-Antibiotics	19.7	19.7	20	20	control	35	TRUE	10.24	0.000783572	high
d3.d41	sample-73	D	D3	6	6	19	19	41	41	5	after	Post-Antibiotics	20.7	20.7	21	21	control	41	TRUE	8.995	0.000419413	high
d4.d31	sample-74	D	D4	6	6	9	9	31	31	3	during	Antibiotics	17.8	17.8	18	18	control	31	TRUE	12.42	0.00037293	high
d5.d31	sample-75	D	D5	6	6	9	9	31	31	3	during	Antibiotics	19.9	19.9	20	20	control	31	TRUE	10.71	0	high
d6.d31	sample-76	D	D6	6	6	9	9	31	31	3	during	Antibiotics	20.2	20.2	20	20	control	31	TRUE	10.95	0.000137118	high

## Sheet: Fig. 2C
CategoricalID	Sample	Group	Subject	Month	MonthCat	Date	DateCat	DaysElapsed	DaysElapsedCat	Timepoint	TimepointCat	ExperimentPhase	Weight	WeightCat	WeightRounded	WeightRoundedCat	Response	Days	seaweed	Ct
a1.d31	sample-3	A	A1	6	6	9	9	31	31	3	during	Antibiotics	20	20	20	20	responder	31	FALSE	14.85
a2.d31	sample-8	A	A2	6	6	9	9	31	31	3	during	Antibiotics	18.9	18.9	19	19	responder	31	FALSE	14.69
a3.d31	sample-13	A	A3	6	6	9	9	31	31	3	during	Antibiotics	19.2	19.2	19	19	responder	31	FALSE	14.66
a4.d31	sample-16	A	A4	6	6	9	9	31	31	3	during	Antibiotics	20.1	20.1	20	20	non-responder	31	FALSE	14.02
a5.d31	sample-17	A	A5	6	6	9	9	31	31	3	during	Antibiotics	20	20	20	20	non-responder	31	FALSE	11.92
a6.d31	sample-18	A	A6	6	6	9	9	31	31	3	during	Antibiotics	19.9	19.9	20	20	responder	31	FALSE	14.62
a7.d31	sample-19	A	A7	6	6	9	9	31	31	3	during	Antibiotics	20.5	20.5	21	21	responder	31	FALSE	14.72
a8.d31	sample-20	A	A8	6	6	9	9	31	31	3	during	Antibiotics	19.2	19.2	19	19	responder	31	FALSE	14.67
b1.d31	sample-23	B	B1	6	6	9	9	31	31	3	during	Antibiotics	19.8	19.8	20	20	control	31	FALSE	12.26
b2.d31	sample-28	B	B2	6	6	9	9	31	31	3	during	Antibiotics	19.5	19.5	20	20	control	31	FALSE	11.18
b3.d31	sample-33	B	B3	6	6	9	9	31	31	3	during	Antibiotics	19.7	19.7	20	20	control	31	FALSE	10.47
b4.d31	sample-36	B	B4	6	6	9	9	31	31	3	during	Antibiotics	18.7	18.7	19	19	control	31	FALSE	11.26
b5.d31	sample-37	B	B5	6	6	9	9	31	31	3	during	Antibiotics	20.1	20.1	20	20	control	31	FALSE	9.62
b6.d31	sample-38	B	B6	6	6	9	9	31	31	3	during	Antibiotics	20.7	20.7	21	21	control	31	FALSE	11.6
c1.d31	sample-41	C	C1	6	6	9	9	31	31	3	during	Antibiotics	19.5	19.5	20	20	responder	31	TRUE	17.28
c2.d31	sample-46	C	C2	6	6	9	9	31	31	3	during	Antibiotics	19.6	19.6	20	20	responder	31	TRUE	14.64
c3.d31	sample-51	C	C3	6	6	9	9	31	31	3	during	Antibiotics	18.4	18.4	18	18	responder	31	TRUE	14.68
c4.d31	sample-54	C	C4	6	6	9	9	31	31	3	during	Antibiotics	20.4	20.4	20	20	responder	31	TRUE	14.67
c5.d31	sample-55	C	C5	6	6	9	9	31	31	3	during	Antibiotics	19.7	19.7	20	20	responder	31	TRUE	14.63
c6.d31	sample-56	C	C6	6	6	9	9	31	31	3	during	Antibiotics	20.7	20.7	21	21	non-responder	31	TRUE	11.25
c7.d31	sample-57	C	C7	6	6	9	9	31	31	3	during	Antibiotics	18.1	18.1	18	18	non-responder	31	TRUE	11.05
c8.d31	sample-58	C	C8	6	6	9	9	31	31	3	during	Antibiotics	19.2	19.2	19	19	responder	31	TRUE	14.66
d1.d31	sample-61	D	D1	6	6	9	9	31	31	3	during	Antibiotics	19.4	19.4	19	19	control	31	TRUE	11.44
d2.d31	sample-66	D	D2	6	6	9	9	31	31	3	during	Antibiotics	19.4	19.4	19	19	control	31	TRUE	11.59
d3.d31	sample-71	D	D3	6	6	9	9	31	31	3	during	Antibiotics	19.3	19.3	19	19	control	31	TRUE	11.03
d4.d31	sample-74	D	D4	6	6	9	9	31	31	3	during	Antibiotics	17.8	17.8	18	18	control	31	TRUE	12.42
d5.d31	sample-75	D	D5	6	6	9	9	31	31	3	during	Antibiotics	19.9	19.9	20	20	control	31	TRUE	10.71
d6.d31	sample-76	D	D6	6	6	9	9	31	31	3	during	Antibiotics	20.2	20.2	20	20	control	31	TRUE	10.95

## Sheet: Fig. 2D
sample	taxa	reads	Sample	Group	Subject	Month	MonthCat	Date	DateCat	DaysElapsed	DaysElapsedCat	Timepoint	TimepointCat	ExperimentPhase	Weight	WeightCat	WeightRounded	WeightRoundedCat	Response	Days	seaweed	Ct	relative
a1.d20	Actinobacteria	49	sample-2	A	A1	5	5	29	29	20	20	2	before	Diet	18.8	18.8	19	19	responder	20	FALSE	11.38	0.00116188
a1.d20	Bacteroidetes	23509	sample-2	A	A1	5	5	29	29	20	20	2	before	Diet	18.8	18.8	19	19	responder	20	FALSE	11.38	0.557442
a1.d20	Cyanobacteria	4	sample-2	A	A1	5	5	29	29	20	20	2	before	Diet	18.8	18.8	19	19	responder	20	FALSE	11.38	9.48474e-05
a1.d20	Firmicutes	16392	sample-2	A	A1	5	5	29	29	20	20	2	before	Diet	18.8	18.8	19	19	responder	20	FALSE	11.38	0.388685
a1.d20	Proteobacteria	574	sample-2	A	A1	5	5	29	29	20	20	2	before	Diet	18.8	18.8	19	19	responder	20	FALSE	11.38	0.0136106
a1.d20	Tenericutes	1479	sample-2	A	A1	5	5	29	29	20	20	2	before	Diet	18.8	18.8	19	19	responder	20	FALSE	11.38	0.0350698
a1.d20	Verrucomicrobia	166	sample-2	A	A1	5	5	29	29	20	20	2	before	Diet	18.8	18.8	19	19	responder	20	FALSE	11.38	0.00393617
a1.d31	Actinobacteria	124	sample-3	A	A1	6	6	9	9	31	31	3	during	Antibiotics	20	20	20	20	responder	31	FALSE	14.85	0.00349109
a1.d31	Bacteroidetes	79	sample-3	A	A1	6	6	9	9	31	31	3	during	Antibiotics	20	20	20	20	responder	31	FALSE	14.85	0.00222416
a1.d31	Cyanobacteria	25691	sample-3	A	A1	6	6	9	9	31	31	3	during	Antibiotics	20	20	20	20	responder	31	FALSE	14.85	0.723303
a1.d31	Firmicutes	2411	sample-3	A	A1	6	6	9	9	31	31	3	during	Antibiotics	20	20	20	20	responder	31	FALSE	14.85	0.0678792
a1.d31	Patescibacteria	3	sample-3	A	A1	6	6	9	9	31	31	3	during	Antibiotics	20	20	20	20	responder	31	FALSE	14.85	8.44618e-05
a1.d31	Proteobacteria	7211	sample-3	A	A1	6	6	9	9	31	31	3	during	Antibiotics	20	20	20	20	responder	31	FALSE	14.85	0.203018
a1.d35	Bacteroidetes	26	sample-4	A	A1	6	6	13	13	35	35	4	after	Post-Antibiotics	20	20	20	20	responder	35	FALSE	13.12	0.000749107
a1.d35	Cyanobacteria	28	sample-4	A	A1	6	6	13	13	35	35	4	after	Post-Antibiotics	20	20	20	20	responder	35	FALSE	13.12	0.00080673
a1.d35	Firmicutes	34518	sample-4	A	A1	6	6	13	13	35	35	4	after	Post-Antibiotics	20	20	20	20	responder	35	FALSE	13.12	0.994526
a1.d35	Proteobacteria	130	sample-4	A	A1	6	6	13	13	35	35	4	after	Post-Antibiotics	20	20	20	20	responder	35	FALSE	13.12	0.00374553
a1.d35	Tenericutes	6	sample-4	A	A1	6	6	13	13	35	35	4	after	Post-Antibiotics	20	20	20	20	responder	35	FALSE	13.12	0.000172871
a1.d41	Bacteroidetes	59	sample-5	A	A1	6	6	19	19	41	41	5	after	Post-Antibiotics	21.3	21.3	21	21	responder	41	FALSE	12.87	0.00177513
a1.d41	Cyanobacteria	20	sample-5	A	A1	6	6	19	19	41	41	5	after	Post-Antibiotics	21.3	21.3	21	21	responder	41	FALSE	12.87	0.000601739
a1.d41	Firmicutes	23096	sample-5	A	A1	6	6	19	19	41	41	5	after	Post-Antibiotics	21.3	21.3	21	21	responder	41	FALSE	12.87	0.694888
a1.d41	Proteobacteria	36	sample-5	A	A1	6	6	19	19	41	41	5	after	Post-Antibiotics	21.3	21.3	21	21	responder	41	FALSE	12.87	0.00108313
a1.d41	Verrucomicrobia	10026	sample-5	A	A1	6	6	19	19	41	41	5	after	Post-Antibiotics	21.3	21.3	21	21	responder	41	FALSE	12.87	0.301652
a2.d20	Bacteroidetes	80	sample-7	A	A2	5	5	29	29	20	20	2	before	Diet	17.7	17.7	18	18	responder	20	FALSE	10.15	0.851064
a2.d20	Firmicutes	14	sample-7	A	A2	5	5	29	29	20	20	2	before	Diet	17.7	17.7	18	18	responder	20	FALSE	10.15	0.148936
a2.d31	Actinobacteria	84	sample-8	A	A2	6	6	9	9	31	31	3	during	Antibiotics	18.9	18.9	19	19	responder	31	FALSE	14.69	0.00348837
a2.d31	Bacteroidetes	104	sample-8	A	A2	6	6	9	9	31	31	3	during	Antibiotics	18.9	18.9	19	19	responder	31	FALSE	14.69	0.00431894
a2.d31	Cyanobacteria	16368	sample-8	A	A2	6	6	9	9	31	31	3	during	Antibiotics	18.9	18.9	19	19	responder	31	FALSE	14.69	0.679734
a2.d31	Firmicutes	306	sample-8	A	A2	6	6	9	9	31	31	3	during	Antibiotics	18.9	18.9	19	19	responder	31	FALSE	14.69	0.0127076
a2.d31	Proteobacteria	7191	sample-8	A	A2	6	6	9	9	31	31	3	during	Antibiotics	18.9	18.9	19	19	responder	31	FALSE	14.69	0.29863
a2.d31	Retaria	13	sample-8	A	A2	6	6	9	9	31	31	3	during	Antibiotics	18.9	18.9	19	19	responder	31	FALSE	14.69	0.000539867
a2.d31	Tenericutes	8	sample-8	A	A2	6	6	9	9	31	31	3	during	Antibiotics	18.9	18.9	19	19	responder	31	FALSE	14.69	0.000332226
a2.d31	Verrucomicrobia	6	sample-8	A	A2	6	6	9	9	31	31	3	during	Antibiotics	18.9	18.9	19	19	responder	31	FALSE	14.69	0.000249169
a2.d35	Bacteroidetes	2725	sample-9	A	A2	6	6	13	13	35	35	4	after	Post-Antibiotics	19.5	19.5	20	20	responder	35	FALSE	13.42	0.088968
a2.d35	Cyanobacteria	56	sample-9	A	A2	6	6	13	13	35	35	4	after	Post-Antibiotics	19.5	19.5	20	20	responder	35	FALSE	13.42	0.00182833
a2.d35	Firmicutes	27731	sample-9	A	A2	6	6	13	13	35	35	4	after	Post-Antibiotics	19.5	19.5	20	20	responder	35	FALSE	13.42	0.905384
a2.d35	Proteobacteria	111	sample-9	A	A2	6	6	13	13	35	35	4	after	Post-Antibiotics	19.5	19.5	20	20	responder	35	FALSE	13.42	0.00362402
a2.d35	Tenericutes	6	sample-9	A	A2	6	6	13	13	35	35	4	after	Post-Antibiotics	19.5	19.5	20	20	responder	35	FALSE	13.42	0.000195893
a2.d41	Bacteroidetes	5	sample-10	A	A2	6	6	19	19	41	41	5	after	Post-Antibiotics	19.7	19.7	20	20	responder	41	FALSE	13.26	0.000149984
a2.d41	Cyanobacteria	46	sample-10	A	A2	6	6	19	19	41	41	5	after	Post-Antibiotics	19.7	19.7	20	20	responder	41	FALSE	13.26	0.00137985
a2.d41	Firmicutes	33190	sample-10	A	A2	6	6	19	19	41	41	5	after	Post-Antibiotics	19.7	19.7	20	20	responder	41	FALSE	13.26	0.99559
a2.d41	Proteobacteria	96	sample-10	A	A2	6	6	19	19	41	41	5	after	Post-Antibiotics	19.7	19.7	20	20	responder	41	FALSE	13.26	0.00287968
a3.d20	Actinobacteria	6	sample-12	A	A3	5	5	29	29	20	20	2	before	Diet	18.2	18.2	18	18	responder	20	FALSE	11.51	0.000168572
a3.d20	Bacteroidetes	16506	sample-12	A	A3	5	5	29	29	20	20	2	before	Diet	18.2	18.2	18	18	responder	20	FALSE	11.51	0.463743
a3.d20	Firmicutes	17505	sample-12	A	A3	5	5	29	29	20	20	2	before	Diet	18.2	18.2	18	18	responder	20	FALSE	11.51	0.49181
a3.d20	Proteobacteria	148	sample-12	A	A3	5	5	29	29	20	20	2	before	Diet	18.2	18.2	18	18	responder	20	FALSE	11.51	0.00415812
a3.d20	Tenericutes	1340	sample-12	A	A3	5	5	29	29	20	20	2	before	Diet	18.2	18.2	18	18	responder	20	FALSE	11.51	0.0376479
a3.d20	Verrucomicrobia	88	sample-12	A	A3	5	5	29	29	20	20	2	before	Diet	18.2	18.2	18	18	responder	20	FALSE	11.51	0.0024724
a3.d31	Acidobacteria	8	sample-13	A	A3	6	6	9	9	31	31	3	during	Antibiotics	19.2	19.2	19	19	responder	31	FALSE	14.66	0.000310571
a3.d31	Actinobacteria	120	sample-13	A	A3	6	6	9	9	31	31	3	during	Antibiotics	19.2	19.2	19	19	responder	31	FALSE	14.66	0.00465857
a3.d31	Bacteroidetes	71	sample-13	A	A3	6	6	9	9	31	31	3	during	Antibiotics	19.2	19.2	19	19	responder	31	FALSE	14.66	0.00275632
a3.d31	Cyanobacteria	16321	sample-13	A	A3	6	6	9	9	31	31	3	during	Antibiotics	19.2	19.2	19	19	responder	31	FALSE	14.66	0.633604
a3.d31	Euryarchaeota	31	sample-13	A	A3	6	6	9	9	31	31	3	during	Antibiotics	19.2	19.2	19	19	responder	31	FALSE	14.66	0.00120346
a3.d31	Firmicutes	1003	sample-13	A	A3	6	6	9	9	31	31	3	during	Antibiotics	19.2	19.2	19	19	responder	31	FALSE	14.66	0.0389378
a3.d31	Proteobacteria	8200	sample-13	A	A3	6	6	9	9	31	31	3	during	Antibiotics	19.2	19.2	19	19	responder	31	FALSE	14.66	0.318335
a3.d31	Tenericutes	5	sample-13	A	A3	6	6	9	9	31	31	3	during	Antibiotics	19.2	19.2	19	19	responder	31	FALSE	14.66	0.000194107
a3.d35	Actinobacteria	6	sample-14	A	A3	6	6	13	13	35	35	4	after	Post-Antibiotics	19.8	19.8	20	20	responder	35	FALSE	11.38	0.000178386
a3.d35	Bacteroidetes	22600	sample-14	A	A3	6	6	13	13	35	35	4	after	Post-Antibiotics	19.8	19.8	20	20	responder	35	FALSE	11.38	0.671919
a3.d35	Cyanobacteria	5	sample-14	A	A3	6	6	13	13	35	35	4	after	Post-Antibiotics	19.8	19.8	20	20	responder	35	FALSE	11.38	0.000148655
a3.d35	Firmicutes	11016	sample-14	A	A3	6	6	13	13	35	35	4	after	Post-Antibiotics	19.8	19.8	20	20	responder	35	FALSE	11.38	0.327516
a3.d35	Proteobacteria	8	sample-14	A	A3	6	6	13	13	35	35	4	after	Post-Antibiotics	19.8	19.8	20	20	responder	35	FALSE	11.38	0.000237847
a3.d41	Actinobacteria	8	sample-15	A	A3	6	6	19	19	41	41	5	after	Post-Antibiotics	19.3	19.3	19	19	responder	41	FALSE	11.31	0.000212902
a3.d41	Bacteroidetes	17523	sample-15	A	A3	6	6	19	19	41	41	5	after	Post-Antibiotics	19.3	19.3	19	19	responder	41	FALSE	11.31	0.466335
a3.d41	Firmicutes	20040	sample-15	A	A3	6	6	19	19	41	41	5	after	Post-Antibiotics	19.3	19.3	19	19	responder	41	FALSE	11.31	0.533319
a3.d41	Verrucomicrobia	5	sample-15	A	A3	6	6	19	19	41	41	5	after	Post-Antibiotics	19.3	19.3	19	19	responder	41	FALSE	11.31	0.000133064
a4.d31	Actinobacteria	12	sample-16	A	A4	6	6	9	9	31	31	3	during	Antibiotics	20.1	20.1	20	20	non-responder	31	FALSE	14.02	0.000373983
a4.d31	Bacteroidetes	15450	sample-16	A	A4	6	6	9	9	31	31	3	during	Antibiotics	20.1	20.1	20	20	non-responder	31	FALSE	14.02	0.481503
a4.d31	Cyanobacteria	55	sample-16	A	A4	6	6	9	9	31	31	3	during	Antibiotics	20.1	20.1	20	20	non-responder	31	FALSE	14.02	0.00171409
a4.d31	Firmicutes	13590	sample-16	A	A4	6	6	9	9	31	31	3	during	Antibiotics	20.1	20.1	20	20	non-responder	31	FALSE	14.02	0.423536
a4.d31	Proteobacteria	635	sample-16	A	A4	6	6	9	9	31	31	3	during	Antibiotics	20.1	20.1	20	20	non-responder	31	FALSE	14.02	0.0197899
a4.d31	Tenericutes	1515	sample-16	A	A4	6	6	9	9	31	31	3	during	Antibiotics	20.1	20.1	20	20	non-responder	31	FALSE	14.02	0.0472154
a4.d31	Verrucomicrobia	830	sample-16	A	A4	6	6	9	9	31	31	3	during	Antibiotics	20.1	20.1	20	20	non-responder	31	FALSE	14.02	0.0258672
a5.d31	Actinobacteria	2	sample-17	A	A5	6	6	9	9	31	31	3	during	Antibiotics	20	20	20	20	non-responder	31	FALSE	11.92	4.37646e-05
a5.d31	Bacteroidetes	32262	sample-17	A	A5	6	6	9	9	31	31	3	during	Antibiotics	20	20	20	20	non-responder	31	FALSE	11.92	0.705967
a5.d31	Cyanobacteria	26	sample-17	A	A5	6	6	9	9	31	31	3	during	Antibiotics	20	20	20	20	non-responder	31	FALSE	11.92	0.00056894
a5.d31	Firmicutes	8314	sample-17	A	A5	6	6	9	9	31	31	3	during	Antibiotics	20	20	20	20	non-responder	31	FALSE	11.92	0.18193
a5.d31	Proteobacteria	431	sample-17	A	A5	6	6	9	9	31	31	3	during	Antibiotics	20	20	20	20	non-responder	31	FALSE	11.92	0.00943128
a5.d31	Verrucomicrobia	4664	sample-17	A	A5	6	6	9	9	31	31	3	during	Antibiotics	20	20	20	20	non-responder	31	FALSE	11.92	0.102059
a6.d31	Actinobacteria	3	sample-18	A	A6	6	6	9	9	31	31	3	during	Antibiotics	19.9	19.9	20	20	responder	31	FALSE	14.62	0.000507099
a6.d31	Bacteroidetes	522	sample-18	A	A6	6	6	9	9	31	31	3	during	Antibiotics	19.9	19.9	20	20	responder	31	FALSE	14.62	0.0882353
a6.d31	Cyanobacteria	2258	sample-18	A	A6	6	6	9	9	31	31	3	during	Antibiotics	19.9	19.9	20	20	responder	31	FALSE	14.62	0.381677
a6.d31	Firmicutes	2034	sample-18	A	A6	6	6	9	9	31	31	3	during	Antibiotics	19.9	19.9	20	20	responder	31	FALSE	14.62	0.343813
a6.d31	Proteobacteria	802	sample-18	A	A6	6	6	9	9	31	31	3	during	Antibiotics	19.9	19.9	20	20	responder	31	FALSE	14.62	0.135565
a6.d31	Tenericutes	286	sample-18	A	A6	6	6	9	9	31	31	3	during	Antibiotics	19.9	19.9	20	20	responder	31	FALSE	14.62	0.0483435
a6.d31	Verrucomicrobia	11	sample-18	A	A6	6	6	9	9	31	31	3	during	Antibiotics	19.9	19.9	20	20	responder	31	FALSE	14.62	0.00185936
a7.d31	Actinobacteria	43	sample-19	A	A7	6	6	9	9	31	31	3	during	Antibiotics	20.5	20.5	21	21	responder	31	FALSE	14.72	0.00511479
a7.d31	Cyanobacteria	5930	sample-19	A	A7	6	6	9	9	31	31	3	during	Antibiotics	20.5	20.5	21	21	responder	31	FALSE	14.72	0.705365
a7.d31	Euryarchaeota	6	sample-19	A	A7	6	6	9	9	31	31	3	during	Antibiotics	20.5	20.5	21	21	responder	31	FALSE	14.72	0.000713691
a7.d31	Firmicutes	49	sample-19	A	A7	6	6	9	9	31	31	3	during	Antibiotics	20.5	20.5	21	21	responder	31	FALSE	14.72	0.00582848
a7.d31	Patescibacteria	3	sample-19	A	A7	6	6	9	9	31	31	3	during	Antibiotics	20.5	20.5	21	21	responder	31	FALSE	14.72	0.000356845
a7.d31	Proteobacteria	2376	sample-19	A	A7	6	6	9	9	31	31	3	during	Antibiotics	20.5	20.5	21	21	responder	31	FALSE	14.72	0.282622
a8.d31	Actinobacteria	63	sample-20	A	A8	6	6	9	9	31	31	3	during	Antibiotics	19.2	19.2	19	19	responder	31	FALSE	14.67	0.00176946
a8.d31	Bacteroidetes	18	sample-20	A	A8	6	6	9	9	31	31	3	during	Antibiotics	19.2	19.2	19	19	responder	31	FALSE	14.67	0.000505561
a8.d31	Cyanobacteria	22723	sample-20	A	A8	6	6	9	9	31	31	3	during	Antibiotics	19.2	19.2	19	19	responder	31	FALSE	14.67	0.638215
a8.d31	Firmicutes	2805	sample-20	A	A8	6	6	9	9	31	31	3	during	Antibiotics	19.2	19.2	19	19	responder	31	FALSE	14.67	0.0787833
a8.d31	Patescibacteria	7	sample-20	A	A8	6	6	9	9	31	31	3	during	Antibiotics	19.2	19.2	19	19	responder	31	FALSE	14.67	0.000196607
a8.d31	Proteobacteria	9951	sample-20	A	A8	6	6	9	9	31	31	3	during	Antibiotics	19.2	19.2	19	19	responder	31	FALSE	14.67	0.279491
a8.d31	Tenericutes	37	sample-20	A	A8	6	6	9	9	31	31	3	during	Antibiotics	19.2	19.2	19	19	responder	31	FALSE	14.67	0.00103921
b1.d1	Actinobacteria	25	sample-21	B	B1	5	5	10	10	1	1	1	before	Diet	17.3	17.3	17	17	control	1	FALSE	11.5	0.000605561
b1.d1	Bacteroidetes	20479	sample-21	B	B1	5	5	10	10	1	1	1	before	Diet	17.3	17.3	17	17	control	1	FALSE	11.5	0.496052
b1.d1	Cyanobacteria	10	sample-21	B	B1	5	5	10	10	1	1	1	before	Diet	17.3	17.3	17	17	control	1	FALSE	11.5	0.000242225
b1.d1	Firmicutes	19663	sample-21	B	B1	5	5	10	10	1	1	1	before	Diet	17.3	17.3	17	17	control	1	FALSE	11.5	0.476286
b1.d1	Proteobacteria	242	sample-21	B	B1	5	5	10	10	1	1	1	before	Diet	17.3	17.3	17	17	control	1	FALSE	11.5	0.00586184
b1.d1	Tenericutes	793	sample-21	B	B1	5	5	10	10	1	1	1	before	Diet	17.3	17.3	17	17	control	1	FALSE	11.5	0.0192084
b1.d1	Verrucomicrobia	72	sample-21	B	B1	5	5	10	10	1	1	1	before	Diet	17.3	17.3	17	17	control	1	FALSE	11.5	0.00174402
b1.d20	Actinobacteria	5	sample-22	B	B1	5	5	29	29	20	20	2	before	Diet	19.3	19.3	19	19	control	20	FALSE	10.34	0.000118994
b1.d20	Bacteroidetes	11046	sample-22	B	B1	5	5	29	29	20	20	2	before	Diet	19.3	19.3	19	19	control	20	FALSE	10.34	0.262881
b1.d20	Cyanobacteria	4	sample-22	B	B1	5	5	29	29	20	20	2	before	Diet	19.3	19.3	19	19	control	20	FALSE	10.34	9.5195e-05
b1.d20	Firmicutes	30233	sample-22	B	B1	5	5	29	29	20	20	2	before	Diet	19.3	19.3	19	19	control	20	FALSE	10.34	0.719508
b1.d20	Proteobacteria	76	sample-22	B	B1	5	5	29	29	20	20	2	before	Diet	19.3	19.3	19	19	control	20	FALSE	10.34	0.00180871
b1.d20	Tenericutes	639	sample-22	B	B1	5	5	29	29	20	20	2	before	Diet	19.3	19.3	19	19	control	20	FALSE	10.34	0.0152074
b1.d20	Verrucomicrobia	16	sample-22	B	B1	5	5	29	29	20	20	2	before	Diet	19.3	19.3	19	19	control	20	FALSE	10.34	0.00038078
b1.d31	Actinobacteria	5	sample-23	B	B1	6	6	9	9	31	31	3	during	Antibiotics	19.8	19.8	20	20	control	31	FALSE	12.26	0.000138931
b1.d31	Bacteroidetes	20865	sample-23	B	B1	6	6	9	9	31	31	3	during	Antibiotics	19.8	19.8	20	20	control	31	FALSE	12.26	0.57976
b1.d31	Cyanobacteria	8	sample-23	B	B1	6	6	9	9	31	31	3	during	Antibiotics	19.8	19.8	20	20	control	31	FALSE	12.26	0.00022229
b1.d31	Firmicutes	12349	sample-23	B	B1	6	6	9	9	31	31	3	during	Antibiotics	19.8	19.8	20	20	control	31	FALSE	12.26	0.343133
b1.d31	Proteobacteria	185	sample-23	B	B1	6	6	9	9	31	31	3	during	Antibiotics	19.8	19.8	20	20	control	31	FALSE	12.26	0.00514046
b1.d31	Tenericutes	2561	sample-23	B	B1	6	6	9	9	31	31	3	during	Antibiotics	19.8	19.8	20	20	control	31	FALSE	12.26	0.0711606
b1.d31	Verrucomicrobia	16	sample-23	B	B1	6	6	9	9	31	31	3	during	Antibiotics	19.8	19.8	20	20	control	31	FALSE	12.26	0.00044458
b1.d35	Actinobacteria	4	sample-24	B	B1	6	6	13	13	35	35	4	after	Post-Antibiotics	19.9	19.9	20	20	control	35	FALSE	10.13	0.000104349
b1.d35	Bacteroidetes	5451	sample-24	B	B1	6	6	13	13	35	35	4	after	Post-Antibiotics	19.9	19.9	20	20	control	35	FALSE	10.13	0.142201
b1.d35	Firmicutes	26271	sample-24	B	B1	6	6	13	13	35	35	4	after	Post-Antibiotics	19.9	19.9	20	20	control	35	FALSE	10.13	0.685336
b1.d35	Proteobacteria	38	sample-24	B	B1	6	6	13	13	35	35	4	after	Post-Antibiotics	19.9	19.9	20	20	control	35	FALSE	10.13	0.000991313
b1.d35	Tenericutes	6560	sample-24	B	B1	6	6	13	13	35	35	4	after	Post-Antibiotics	19.9	19.9	20	20	control	35	FALSE	10.13	0.171132
b1.d35	Verrucomicrobia	9	sample-24	B	B1	6	6	13	13	35	35	4	after	Post-Antibiotics	19.9	19.9	20	20	control	35	FALSE	10.13	0.000234785
b1.d41	Actinobacteria	3	sample-25	B	B1	6	6	19	19	41	41	5	after	Post-Antibiotics	19.3	19.3	19	19	control	41	FALSE	9.51	9.12326e-05
b1.d41	Bacteroidetes	9653	sample-25	B	B1	6	6	19	19	41	41	5	after	Post-Antibiotics	19.3	19.3	19	19	control	41	FALSE	9.51	0.293556
b1.d41	Firmicutes	22080	sample-25	B	B1	6	6	19	19	41	41	5	after	Post-Antibiotics	19.3	19.3	19	19	control	41	FALSE	9.51	0.671472
b1.d41	Proteobacteria	70	sample-25	B	B1	6	6	19	19	41	41	5	after	Post-Antibiotics	19.3	19.3	19	19	control	41	FALSE	9.51	0.00212876
b1.d41	Tenericutes	1046	sample-25	B	B1	6	6	19	19	41	41	5	after	Post-Antibiotics	19.3	19.3	19	19	control	41	FALSE	9.51	0.0318097
b1.d41	Verrucomicrobia	31	sample-25	B	B1	6	6	19	19	41	41	5	after	Post-Antibiotics	19.3	19.3	19	19	control	41	FALSE	9.51	0.000942736
b2.d1	Actinobacteria	57	sample-26	B	B2	5	5	10	10	1	1	1	before	Diet	18.7	18.7	19	19	control	1	FALSE	12.57	0.0017411
b2.d1	Bacteroidetes	13846	sample-26	B	B2	5	5	10	10	1	1	1	before	Diet	18.7	18.7	19	19	control	1	FALSE	12.57	0.422934
b2.d1	Firmicutes	17711	sample-26	B	B2	5	5	10	10	1	1	1	before	Diet	18.7	18.7	19	19	control	1	FALSE	12.57	0.540992
b2.d1	Proteobacteria	392	sample-26	B	B2	5	5	10	10	1	1	1	before	Diet	18.7	18.7	19	19	control	1	FALSE	12.57	0.0119739
b2.d1	Tenericutes	516	sample-26	B	B2	5	5	10	10	1	1	1	before	Diet	18.7	18.7	19	19	control	1	FALSE	12.57	0.0157615
b2.d1	Verrucomicrobia	216	sample-26	B	B2	5	5	10	10	1	1	1	before	Diet	18.7	18.7	19	19	control	1	FALSE	12.57	0.00659784
b2.d20	Actinobacteria	30	sample-27	B	B2	5	5	29	29	20	20	2	before	Diet	18.4	18.4	18	18	control	20	FALSE	10.71	0.000801025
b2.d20	Bacteroidetes	21016	sample-27	B	B2	5	5	29	29	20	20	2	before	Diet	18.4	18.4	18	18	control	20	FALSE	10.71	0.561145
b2.d20	Cyanobacteria	19	sample-27	B	B2	5	5	29	29	20	20	2	before	Diet	18.4	18.4	18	18	control	20	FALSE	10.71	0.000507316
b2.d20	Firmicutes	14587	sample-27	B	B2	5	5	29	29	20	20	2	before	Diet	18.4	18.4	18	18	control	20	FALSE	10.71	0.389485
b2.d20	Proteobacteria	126	sample-27	B	B2	5	5	29	29	20	20	2	before	Diet	18.4	18.4	18	18	control	20	FALSE	10.71	0.00336431
b2.d20	Tenericutes	915	sample-27	B	B2	5	5	29	29	20	20	2	before	Diet	18.4	18.4	18	18	control	20	FALSE	10.71	0.0244313
b2.d20	Verrucomicrobia	759	sample-27	B	B2	5	5	29	29	20	20	2	before	Diet	18.4	18.4	18	18	control	20	FALSE	10.71	0.0202659
b2.d31	Actinobacteria	108	sample-28	B	B2	6	6	9	9	31	31	3	during	Antibiotics	19.5	19.5	20	20	control	31	FALSE	11.18	0.00345478
b2.d31	Bacteroidetes	9055	sample-28	B	B2	6	6	9	9	31	31	3	during	Antibiotics	19.5	19.5	20	20	control	31	FALSE	11.18	0.289658
b2.d31	Firmicutes	19597	sample-28	B	B2	6	6	9	9	31	31	3	during	Antibiotics	19.5	19.5	20	20	control	31	FALSE	11.18	0.626883
b2.d31	Proteobacteria	147	sample-28	B	B2	6	6	9	9	31	31	3	during	Antibiotics	19.5	19.5	20	20	control	31	FALSE	11.18	0.00470234
b2.d31	Tenericutes	2288	sample-28	B	B2	6	6	9	9	31	31	3	during	Antibiotics	19.5	19.5	20	20	control	31	FALSE	11.18	0.0731902
b2.d31	Verrucomicrobia	66	sample-28	B	B2	6	6	9	9	31	31	3	during	Antibiotics	19.5	19.5	20	20	control	31	FALSE	11.18	0.00211126
b2.d35	Actinobacteria	61	sample-29	B	B2	6	6	13	13	35	35	4	after	Post-Antibiotics	19.6	19.6	20	20	control	35	FALSE	10.31	0.00154278
b2.d35	Bacteroidetes	27911	sample-29	B	B2	6	6	13	13	35	35	4	after	Post-Antibiotics	19.6	19.6	20	20	control	35	FALSE	10.31	0.705911
b2.d35	Cyanobacteria	5	sample-29	B	B2	6	6	13	13	35	35	4	after	Post-Antibiotics	19.6	19.6	20	20	control	35	FALSE	10.31	0.000126457
b2.d35	Firmicutes	8172	sample-29	B	B2	6	6	13	13	35	35	4	after	Post-Antibiotics	19.6	19.6	20	20	control	35	FALSE	10.31	0.206682
b2.d35	Proteobacteria	511	sample-29	B	B2	6	6	13	13	35	35	4	after	Post-Antibiotics	19.6	19.6	20	20	control	35	FALSE	10.31	0.0129239
b2.d35	Tenericutes	2775	sample-29	B	B2	6	6	13	13	35	35	4	after	Post-Antibiotics	19.6	19.6	20	20	control	35	FALSE	10.31	0.0701839
b2.d35	Verrucomicrobia	104	sample-29	B	B2	6	6	13	13	35	35	4	after	Post-Antibiotics	19.6	19.6	20	20	control	35	FALSE	10.31	0.00263031
b2.d41	Bacteroidetes	7944	sample-30	B	B2	6	6	19	19	41	41	5	after	Post-Antibiotics	19.8	19.8	20	20	control	41	FALSE	9.665	0.231347
b2.d41	Firmicutes	22786	sample-30	B	B2	6	6	19	19	41	41	5	after	Post-Antibiotics	19.8	19.8	20	20	control	41	FALSE	9.665	0.66358
b2.d41	Proteobacteria	189	sample-30	B	B2	6	6	19	19	41	41	5	after	Post-Antibiotics	19.8	19.8	20	20	control	41	FALSE	9.665	0.00550411
b2.d41	Tenericutes	3411	sample-30	B	B2	6	6	19	19	41	41	5	after	Post-Antibiotics	19.8	19.8	20	20	control	41	FALSE	9.665	0.099336
b2.d41	Verrucomicrobia	8	sample-30	B	B2	6	6	19	19	41	41	5	after	Post-Antibiotics	19.8	19.8	20	20	control	41	FALSE	9.665	0.000232978
b3.d1	Actinobacteria	5	sample-31	B	B3	5	5	10	10	1	1	1	before	Diet	17.6	17.6	18	18	control	1	FALSE	10.65	0.000134854
b3.d1	Bacteroidetes	7579	sample-31	B	B3	5	5	10	10	1	1	1	before	Diet	17.6	17.6	18	18	control	1	FALSE	10.65	0.204412
b3.d1	Firmicutes	25666	sample-31	B	B3	5	5	10	10	1	1	1	before	Diet	17.6	17.6	18	18	control	1	FALSE	10.65	0.692235
b3.d1	Proteobacteria	29	sample-31	B	B3	5	5	10	10	1	1	1	before	Diet	17.6	17.6	18	18	control	1	FALSE	10.65	0.000782156
b3.d1	Tenericutes	3774	sample-31	B	B3	5	5	10	10	1	1	1	before	Diet	17.6	17.6	18	18	control	1	FALSE	10.65	0.101788
b3.d1	Verrucomicrobia	24	sample-31	B	B3	5	5	10	10	1	1	1	before	Diet	17.6	17.6	18	18	control	1	FALSE	10.65	0.000647302
b3.d20	Actinobacteria	5	sample-32	B	B3	5	5	29	29	20	20	2	before	Diet	18.6	18.6	19	19	control	20	FALSE	11.56	0.000141279
b3.d20	Bacteroidetes	20349	sample-32	B	B3	5	5	29	29	20	20	2	before	Diet	18.6	18.6	19	19	control	20	FALSE	11.56	0.574977
b3.d20	Cyanobacteria	10	sample-32	B	B3	5	5	29	29	20	20	2	before	Diet	18.6	18.6	19	19	control	20	FALSE	11.56	0.000282558
b3.d20	Firmicutes	13248	sample-32	B	B3	5	5	29	29	20	20	2	before	Diet	18.6	18.6	19	19	control	20	FALSE	11.56	0.374332
b3.d20	Proteobacteria	463	sample-32	B	B3	5	5	29	29	20	20	2	before	Diet	18.6	18.6	19	19	control	20	FALSE	11.56	0.0130824
b3.d20	Tenericutes	506	sample-32	B	B3	5	5	29	29	20	20	2	before	Diet	18.6	18.6	19	19	control	20	FALSE	11.56	0.0142974
b3.d20	Verrucomicrobia	810	sample-32	B	B3	5	5	29	29	20	20	2	before	Diet	18.6	18.6	19	19	control	20	FALSE	11.56	0.0228872
b3.d31	Actinobacteria	5	sample-33	B	B3	6	6	9	9	31	31	3	during	Antibiotics	19.7	19.7	20	20	control	31	FALSE	10.47	0.000136508
b3.d31	Bacteroidetes	3293	sample-33	B	B3	6	6	9	9	31	31	3	during	Antibiotics	19.7	19.7	20	20	control	31	FALSE	10.47	0.0899039
b3.d31	Cyanobacteria	5	sample-33	B	B3	6	6	9	9	31	31	3	during	Antibiotics	19.7	19.7	20	20	control	31	FALSE	10.47	0.000136508
b3.d31	Firmicutes	22838	sample-33	B	B3	6	6	9	9	31	31	3	during	Antibiotics	19.7	19.7	20	20	control	31	FALSE	10.47	0.623512
b3.d31	Proteobacteria	23	sample-33	B	B3	6	6	9	9	31	31	3	during	Antibiotics	19.7	19.7	20	20	control	31	FALSE	10.47	0.000627935
b3.d31	Tenericutes	10446	sample-33	B	B3	6	6	9	9	31	31	3	during	Antibiotics	19.7	19.7	20	20	control	31	FALSE	10.47	0.285192
b3.d31	Verrucomicrobia	18	sample-33	B	B3	6	6	9	9	31	31	3	during	Antibiotics	19.7	19.7	20	20	control	31	FALSE	10.47	0.000491427
b3.d35	Bacteroidetes	5082	sample-34	B	B3	6	6	13	13	35	35	4	after	Post-Antibiotics	19.7	19.7	20	20	control	35	FALSE	10.52	0.139865
b3.d35	Firmicutes	23444	sample-34	B	B3	6	6	13	13	35	35	4	after	Post-Antibiotics	19.7	19.7	20	20	control	35	FALSE	10.52	0.645218
b3.d35	Proteobacteria	27	sample-34	B	B3	6	6	13	13	35	35	4	after	Post-Antibiotics	19.7	19.7	20	20	control	35	FALSE	10.52	0.000743085
b3.d35	Tenericutes	7763	sample-34	B	B3	6	6	13	13	35	35	4	after	Post-Antibiotics	19.7	19.7	20	20	control	35	FALSE	10.52	0.213651
b3.d35	Verrucomicrobia	19	sample-34	B	B3	6	6	13	13	35	35	4	after	Post-Antibiotics	19.7	19.7	20	20	control	35	FALSE	10.52	0.000522912
b3.d41	Bacteroidetes	4939	sample-35	B	B3	6	6	19	19	41	41	5	after	Post-Antibiotics	20.5	20.5	21	21	control	41	FALSE	10.48	0.17628
b3.d41	Firmicutes	19762	sample-35	B	B3	6	6	19	19	41	41	5	after	Post-Antibiotics	20.5	20.5	21	21	control	41	FALSE	10.48	0.705332
b3.d41	Proteobacteria	34	sample-35	B	B3	6	6	19	19	41	41	5	after	Post-Antibiotics	20.5	20.5	21	21	control	41	FALSE	10.48	0.00121351
b3.d41	Tenericutes	3283	sample-35	B	B3	6	6	19	19	41	41	5	after	Post-Antibiotics	20.5	20.5	21	21	control	41	FALSE	10.48	0.117175
b4.d31	Bacteroidetes	26772	sample-36	B	B4	6	6	9	9	31	31	3	during	Antibiotics	18.7	18.7	19	19	control	31	FALSE	11.26	0.733781
b4.d31	Cyanobacteria	5	sample-36	B	B4	6	6	9	9	31	31	3	during	Antibiotics	18.7	18.7	19	19	control	31	FALSE	11.26	0.000137043
b4.d31	Firmicutes	9338	sample-36	B	B4	6	6	9	9	31	31	3	during	Antibiotics	18.7	18.7	19	19	control	31	FALSE	11.26	0.255941
b4.d31	Proteobacteria	142	sample-36	B	B4	6	6	9	9	31	31	3	during	Antibiotics	18.7	18.7	19	19	control	31	FALSE	11.26	0.00389201
b4.d31	Tenericutes	3	sample-36	B	B4	6	6	9	9	31	31	3	during	Antibiotics	18.7	18.7	19	19	control	31	FALSE	11.26	8.22256e-05
b4.d31	Verrucomicrobia	225	sample-36	B	B4	6	6	9	9	31	31	3	during	Antibiotics	18.7	18.7	19	19	control	31	FALSE	11.26	0.00616692
b5.d31	Bacteroidetes	9987	sample-37	B	B5	6	6	9	9	31	31	3	during	Antibiotics	20.1	20.1	20	20	control	31	FALSE	9.62	0.310473
b5.d31	Firmicutes	21488	sample-37	B	B5	6	6	9	9	31	31	3	during	Antibiotics	20.1	20.1	20	20	control	31	FALSE	9.62	0.668014
b5.d31	Proteobacteria	76	sample-37	B	B5	6	6	9	9	31	31	3	during	Antibiotics	20.1	20.1	20	20	control	31	FALSE	9.62	0.00236267
b5.d31	Tenericutes	6	sample-37	B	B5	6	6	9	9	31	31	3	during	Antibiotics	20.1	20.1	20	20	control	31	FALSE	9.62	0.000186527
b5.d31	Verrucomicrobia	610	sample-37	B	B5	6	6	9	9	31	31	3	during	Antibiotics	20.1	20.1	20	20	control	31	FALSE	9.62	0.0189635
b6.d31	Actinobacteria	16	sample-38	B	B6	6	6	9	9	31	31	3	during	Antibiotics	20.7	20.7	21	21	control	31	FALSE	11.6	0.000481551
b6.d31	Bacteroidetes	17264	sample-38	B	B6	6	6	9	9	31	31	3	during	Antibiotics	20.7	20.7	21	21	control	31	FALSE	11.6	0.519593
b6.d31	Firmicutes	12960	sample-38	B	B6	6	6	9	9	31	31	3	during	Antibiotics	20.7	20.7	21	21	control	31	FALSE	11.6	0.390056
b6.d31	Proteobacteria	736	sample-38	B	B6	6	6	9	9	31	31	3	during	Antibiotics	20.7	20.7	21	21	control	31	FALSE	11.6	0.0221513
b6.d31	Tenericutes	1216	sample-38	B	B6	6	6	9	9	31	31	3	during	Antibiotics	20.7	20.7	21	21	control	31	FALSE	11.6	0.0365978
b6.d31	Verrucomicrobia	1034	sample-38	B	B6	6	6	9	9	31	31	3	during	Antibiotics	20.7	20.7	21	21	control	31	FALSE	11.6	0.0311202
c1.d1	Actinobacteria	5	sample-39	C	C1	5	5	10	10	1	1	1	before	Diet	19.1	19.1	19	19	responder	1	TRUE	13.16	0.000149014
c1.d1	Bacteroidetes	10696	sample-39	C	C1	5	5	10	10	1	1	1	before	Diet	19.1	19.1	19	19	responder	1	TRUE	13.16	0.31877
c1.d1	Cyanobacteria	7	sample-39	C	C1	5	5	10	10	1	1	1	before	Diet	19.1	19.1	19	19	responder	1	TRUE	13.16	0.000208619
c1.d1	Firmicutes	14111	sample-39	C	C1	5	5	10	10	1	1	1	before	Diet	19.1	19.1	19	19	responder	1	TRUE	13.16	0.420546
c1.d1	Proteobacteria	500	sample-39	C	C1	5	5	10	10	1	1	1	before	Diet	19.1	19.1	19	19	responder	1	TRUE	13.16	0.0149014
c1.d1	Tenericutes	7985	sample-39	C	C1	5	5	10	10	1	1	1	before	Diet	19.1	19.1	19	19	responder	1	TRUE	13.16	0.237975
c1.d1	Verrucomicrobia	250	sample-39	C	C1	5	5	10	10	1	1	1	before	Diet	19.1	19.1	19	19	responder	1	TRUE	13.16	0.00745068
c1.d20	Actinobacteria	4	sample-40	C	C1	5	5	29	29	20	20	2	before	Diet	18.3	18.3	18	18	responder	20	TRUE	11.13	9.82053e-05
c1.d20	Bacteroidetes	8994	sample-40	C	C1	5	5	29	29	20	20	2	before	Diet	18.3	18.3	18	18	responder	20	TRUE	11.13	0.220815
c1.d20	Firmicutes	23599	sample-40	C	C1	5	5	29	29	20	20	2	before	Diet	18.3	18.3	18	18	responder	20	TRUE	11.13	0.579387
c1.d20	Proteobacteria	126	sample-40	C	C1	5	5	29	29	20	20	2	before	Diet	18.3	18.3	18	18	responder	20	TRUE	11.13	0.00309347
c1.d20	Tenericutes	7853	sample-40	C	C1	5	5	29	29	20	20	2	before	Diet	18.3	18.3	18	18	responder	20	TRUE	11.13	0.192802
c1.d20	Verrucomicrobia	155	sample-40	C	C1	5	5	29	29	20	20	2	before	Diet	18.3	18.3	18	18	responder	20	TRUE	11.13	0.00380546
c1.d31			sample-41	C	C1	6	6	9	9	31	31	3	during	Antibiotics	19.5	19.5	20	20	responder	31	TRUE	17.28
c1.d35	Bacteroidetes	5	sample-42	C	C1	6	6	13	13	35	35	4	after	Post-Antibiotics	20.2	20.2	20	20	responder	35	TRUE	13.43	0.000162417
c1.d35	Cyanobacteria	71	sample-42	C	C1	6	6	13	13	35	35	4	after	Post-Antibiotics	20.2	20.2	20	20	responder	35	TRUE	13.43	0.00230632
c1.d35	Firmicutes	30656	sample-42	C	C1	6	6	13	13	35	35	4	after	Post-Antibiotics	20.2	20.2	20	20	responder	35	TRUE	13.43	0.99581
c1.d35	Proteobacteria	53	sample-42	C	C1	6	6	13	13	35	35	4	after	Post-Antibiotics	20.2	20.2	20	20	responder	35	TRUE	13.43	0.00172162
c1.d41	Bacteroidetes	19	sample-43	C	C1	6	6	19	19	41	41	5	after	Post-Antibiotics	20.8	20.8	21	21	responder	41	TRUE	12.52	0.000559087
c1.d41	Cyanobacteria	37	sample-43	C	C1	6	6	19	19	41	41	5	after	Post-Antibiotics	20.8	20.8	21	21	responder	41	TRUE	12.52	0.00108875
c1.d41	Firmicutes	33885	sample-43	C	C1	6	6	19	19	41	41	5	after	Post-Antibiotics	20.8	20.8	21	21	responder	41	TRUE	12.52	0.997087
c1.d41	Proteobacteria	43	sample-43	C	C1	6	6	19	19	41	41	5	after	Post-Antibiotics	20.8	20.8	21	21	responder	41	TRUE	12.52	0.0012653
c2.d1	Actinobacteria	14	sample-44	C	C2	5	5	10	10	1	1	1	before	Diet	17.9	17.9	18	18	responder	1	TRUE	11.66	0.000411922
c2.d1	Bacteroidetes	18030	sample-44	C	C2	5	5	10	10	1	1	1	before	Diet	17.9	17.9	18	18	responder	1	TRUE	11.66	0.530497
c2.d1	Cyanobacteria	9	sample-44	C	C2	5	5	10	10	1	1	1	before	Diet	17.9	17.9	18	18	responder	1	TRUE	11.66	0.000264807
c2.d1	Firmicutes	13634	sample-44	C	C2	5	5	10	10	1	1	1	before	Diet	17.9	17.9	18	18	responder	1	TRUE	11.66	0.401153
c2.d1	Proteobacteria	364	sample-44	C	C2	5	5	10	10	1	1	1	before	Diet	17.9	17.9	18	18	responder	1	TRUE	11.66	0.01071
c2.d1	Tenericutes	1563	sample-44	C	C2	5	5	10	10	1	1	1	before	Diet	17.9	17.9	18	18	responder	1	TRUE	11.66	0.0459882
c2.d1	Verrucomicrobia	373	sample-44	C	C2	5	5	10	10	1	1	1	before	Diet	17.9	17.9	18	18	responder	1	TRUE	11.66	0.0109748
c2.d20	Actinobacteria	9	sample-45	C	C2	5	5	29	29	20	20	2	before	Diet	19.3	19.3	19	19	responder	20	TRUE	10.43	0.000253643
c2.d20	Bacteroidetes	24346	sample-45	C	C2	5	5	29	29	20	20	2	before	Diet	19.3	19.3	19	19	responder	20	TRUE	10.43	0.686131
c2.d20	Firmicutes	10126	sample-45	C	C2	5	5	29	29	20	20	2	before	Diet	19.3	19.3	19	19	responder	20	TRUE	10.43	0.285376
c2.d20	Proteobacteria	129	sample-45	C	C2	5	5	29	29	20	20	2	before	Diet	19.3	19.3	19	19	responder	20	TRUE	10.43	0.00363554
c2.d20	Tenericutes	564	sample-45	C	C2	5	5	29	29	20	20	2	before	Diet	19.3	19.3	19	19	responder	20	TRUE	10.43	0.0158949
c2.d20	Verrucomicrobia	309	sample-45	C	C2	5	5	29	29	20	20	2	before	Diet	19.3	19.3	19	19	responder	20	TRUE	10.43	0.0087084
c2.d31	Acidobacteria	3	sample-46	C	C2	6	6	9	9	31	31	3	during	Antibiotics	19.6	19.6	20	20	responder	31	TRUE	14.64	0.000140193
c2.d31	Actinobacteria	86	sample-46	C	C2	6	6	9	9	31	31	3	during	Antibiotics	19.6	19.6	20	20	responder	31	TRUE	14.64	0.00401888
c2.d31	Bacteroidetes	3708	sample-46	C	C2	6	6	9	9	31	31	3	during	Antibiotics	19.6	19.6	20	20	responder	31	TRUE	14.64	0.173279
c2.d31	Cyanobacteria	11069	sample-46	C	C2	6	6	9	9	31	31	3	during	Antibiotics	19.6	19.6	20	20	responder	31	TRUE	14.64	0.517267
c2.d31	Euglenozoa	3	sample-46	C	C2	6	6	9	9	31	31	3	during	Antibiotics	19.6	19.6	20	20	responder	31	TRUE	14.64	0.000140193
c2.d31	Firmicutes	1317	sample-46	C	C2	6	6	9	9	31	31	3	during	Antibiotics	19.6	19.6	20	20	responder	31	TRUE	14.64	0.0615449
c2.d31	Proteobacteria	5158	sample-46	C	C2	6	6	9	9	31	31	3	during	Antibiotics	19.6	19.6	20	20	responder	31	TRUE	14.64	0.241039
c2.d31	Retaria	5	sample-46	C	C2	6	6	9	9	31	31	3	during	Antibiotics	19.6	19.6	20	20	responder	31	TRUE	14.64	0.000233656
c2.d31	Tenericutes	23	sample-46	C	C2	6	6	9	9	31	31	3	during	Antibiotics	19.6	19.6	20	20	responder	31	TRUE	14.64	0.00107482
c2.d31	Verrucomicrobia	27	sample-46	C	C2	6	6	9	9	31	31	3	during	Antibiotics	19.6	19.6	20	20	responder	31	TRUE	14.64	0.00126174
c2.d35	Cyanobacteria	54	sample-47	C	C2	6	6	13	13	35	35	4	after	Post-Antibiotics	21.2	21.2	21	21	responder	35	TRUE	12.88	0.00143529
c2.d35	Firmicutes	29050	sample-47	C	C2	6	6	13	13	35	35	4	after	Post-Antibiotics	21.2	21.2	21	21	responder	35	TRUE	12.88	0.772134
c2.d35	Proteobacteria	8519	sample-47	C	C2	6	6	13	13	35	35	4	after	Post-Antibiotics	21.2	21.2	21	21	responder	35	TRUE	12.88	0.226431
c2.d41	Bacteroidetes	16	sample-48	C	C2	6	6	19	19	41	41	5	after	Post-Antibiotics	19.6	19.6	20	20	responder	41	TRUE	13.11	0.000512541
c2.d41	Cyanobacteria	34	sample-48	C	C2	6	6	19	19	41	41	5	after	Post-Antibiotics	19.6	19.6	20	20	responder	41	TRUE	13.11	0.00108915
c2.d41	Firmicutes	29590	sample-48	C	C2	6	6	19	19	41	41	5	after	Post-Antibiotics	19.6	19.6	20	20	responder	41	TRUE	13.11	0.947881
c2.d41	Proteobacteria	1574	sample-48	C	C2	6	6	19	19	41	41	5	after	Post-Antibiotics	19.6	19.6	20	20	responder	41	TRUE	13.11	0.0504212
c2.d41	Tenericutes	3	sample-48	C	C2	6	6	19	19	41	41	5	after	Post-Antibiotics	19.6	19.6	20	20	responder	41	TRUE	13.11	9.61015e-05
c3.d1	Bacteroidetes	6989	sample-49	C	C3	5	5	10	10	1	1	1	before	Diet	17.2	17.2	17	17	responder	1	TRUE	12.27	0.213164
c3.d1	Cyanobacteria	30	sample-49	C	C3	5	5	10	10	1	1	1	before	Diet	17.2	17.2	17	17	responder	1	TRUE	12.27	0.000914997
c3.d1	Firmicutes	25579	sample-49	C	C3	5	5	10	10	1	1	1	before	Diet	17.2	17.2	17	17	responder	1	TRUE	12.27	0.780157
c3.d1	Proteobacteria	157	sample-49	C	C3	5	5	10	10	1	1	1	before	Diet	17.2	17.2	17	17	responder	1	TRUE	12.27	0.00478848
c3.d1	Verrucomicrobia	32	sample-49	C	C3	5	5	10	10	1	1	1	before	Diet	17.2	17.2	17	17	responder	1	TRUE	12.27	0.000975997
c3.d20	Actinobacteria	5	sample-50	C	C3	5	5	29	29	20	20	2	before	Diet	17.4	17.4	17	17	responder	20	TRUE	11.53	0.000136664
c3.d20	Bacteroidetes	28253	sample-50	C	C3	5	5	29	29	20	20	2	before	Diet	17.4	17.4	17	17	responder	20	TRUE	11.53	0.772235
c3.d20	Firmicutes	7276	sample-50	C	C3	5	5	29	29	20	20	2	before	Diet	17.4	17.4	17	17	responder	20	TRUE	11.53	0.198874
c3.d20	Proteobacteria	324	sample-50	C	C3	5	5	29	29	20	20	2	before	Diet	17.4	17.4	17	17	responder	20	TRUE	11.53	0.00885585
c3.d20	Tenericutes	63	sample-50	C	C3	5	5	29	29	20	20	2	before	Diet	17.4	17.4	17	17	responder	20	TRUE	11.53	0.00172197
c3.d20	Verrucomicrobia	665	sample-50	C	C3	5	5	29	29	20	20	2	before	Diet	17.4	17.4	17	17	responder	20	TRUE	11.53	0.0181764
c3.d31	Actinobacteria	109	sample-51	C	C3	6	6	9	9	31	31	3	during	Antibiotics	18.4	18.4	18	18	responder	31	TRUE	14.68	0.00335777
c3.d31	Bacteroidetes	23	sample-51	C	C3	6	6	9	9	31	31	3	during	Antibiotics	18.4	18.4	18	18	responder	31	TRUE	14.68	0.000708521
c3.d31	Cyanobacteria	24029	sample-51	C	C3	6	6	9	9	31	31	3	during	Antibiotics	18.4	18.4	18	18	responder	31	TRUE	14.68	0.740219
c3.d31	Firmicutes	285	sample-51	C	C3	6	6	9	9	31	31	3	during	Antibiotics	18.4	18.4	18	18	responder	31	TRUE	14.68	0.0087795
c3.d31	Fusobacteria	14	sample-51	C	C3	6	6	9	9	31	31	3	during	Antibiotics	18.4	18.4	18	18	responder	31	TRUE	14.68	0.000431273
c3.d31	Proteobacteria	7995	sample-51	C	C3	6	6	9	9	31	31	3	during	Antibiotics	18.4	18.4	18	18	responder	31	TRUE	14.68	0.246288
c3.d31	Tenericutes	7	sample-51	C	C3	6	6	9	9	31	31	3	during	Antibiotics	18.4	18.4	18	18	responder	31	TRUE	14.68	0.000215637
c3.d35	Firmicutes	39325	sample-52	C	C3	6	6	13	13	35	35	4	after	Post-Antibiotics	18.8	18.8	19	19	responder	35	TRUE	13.08	0.999568
c3.d35	Proteobacteria	17	sample-52	C	C3	6	6	13	13	35	35	4	after	Post-Antibiotics	18.8	18.8	19	19	responder	35	TRUE	13.08	0.000432108
c3.d41	Bacteroidetes	19	sample-53	C	C3	6	6	19	19	41	41	5	after	Post-Antibiotics	18.9	18.9	19	19	responder	41	TRUE	13.7	0.000597296
c3.d41	Cyanobacteria	8	sample-53	C	C3	6	6	19	19	41	41	5	after	Post-Antibiotics	18.9	18.9	19	19	responder	41	TRUE	13.7	0.000251493
c3.d41	Firmicutes	31779	sample-53	C	C3	6	6	19	19	41	41	5	after	Post-Antibiotics	18.9	18.9	19	19	responder	41	TRUE	13.7	0.999025
c3.d41	Tenericutes	4	sample-53	C	C3	6	6	19	19	41	41	5	after	Post-Antibiotics	18.9	18.9	19	19	responder	41	TRUE	13.7	0.000125747
c4.d31	Actinobacteria	81	sample-54	C	C4	6	6	9	9	31	31	3	during	Antibiotics	20.4	20.4	20	20	responder	31	TRUE	14.67	0.00363147
c4.d31	Bacteroidetes	6	sample-54	C	C4	6	6	9	9	31	31	3	during	Antibiotics	20.4	20.4	20	20	responder	31	TRUE	14.67	0.000268998
c4.d31	Cyanobacteria	13711	sample-54	C	C4	6	6	9	9	31	31	3	during	Antibiotics	20.4	20.4	20	20	responder	31	TRUE	14.67	0.614705
c4.d31	Firmicutes	248	sample-54	C	C4	6	6	9	9	31	31	3	during	Antibiotics	20.4	20.4	20	20	responder	31	TRUE	14.67	0.0111186
c4.d31	Proteobacteria	8259	sample-54	C	C4	6	6	9	9	31	31	3	during	Antibiotics	20.4	20.4	20	20	responder	31	TRUE	14.67	0.370276
c5.d31	Actinobacteria	33	sample-55	C	C5	6	6	9	9	31	31	3	during	Antibiotics	19.7	19.7	20	20	responder	31	TRUE	14.63	0.00306777
c5.d31	Bacteroidetes	58	sample-55	C	C5	6	6	9	9	31	31	3	during	Antibiotics	19.7	19.7	20	20	responder	31	TRUE	14.63	0.00539184
c5.d31	Cyanobacteria	7808	sample-55	C	C5	6	6	9	9	31	31	3	during	Antibiotics	19.7	19.7	20	20	responder	31	TRUE	14.63	0.725853
c5.d31	Firmicutes	173	sample-55	C	C5	6	6	9	9	31	31	3	during	Antibiotics	19.7	19.7	20	20	responder	31	TRUE	14.63	0.0160826
c5.d31	Patescibacteria	5	sample-55	C	C5	6	6	9	9	31	31	3	during	Antibiotics	19.7	19.7	20	20	responder	31	TRUE	14.63	0.000464814
c5.d31	Proteobacteria	2662	sample-55	C	C5	6	6	9	9	31	31	3	during	Antibiotics	19.7	19.7	20	20	responder	31	TRUE	14.63	0.247467
c5.d31	Retaria	7	sample-55	C	C5	6	6	9	9	31	31	3	during	Antibiotics	19.7	19.7	20	20	responder	31	TRUE	14.63	0.000650739
c5.d31	Verrucomicrobia	11	sample-55	C	C5	6	6	9	9	31	31	3	during	Antibiotics	19.7	19.7	20	20	responder	31	TRUE	14.63	0.00102259
c6.d31	Bacteroidetes	4941	sample-56	C	C6	6	6	9	9	31	31	3	during	Antibiotics	20.7	20.7	21	21	non-responder	31	TRUE	11.25	0.791193
c6.d31	Firmicutes	919	sample-56	C	C6	6	6	9	9	31	31	3	during	Antibiotics	20.7	20.7	21	21	non-responder	31	TRUE	11.25	0.147158
c6.d31	Proteobacteria	43	sample-56	C	C6	6	6	9	9	31	31	3	during	Antibiotics	20.7	20.7	21	21	non-responder	31	TRUE	11.25	0.00688551
c6.d31	Verrucomicrobia	342	sample-56	C	C6	6	6	9	9	31	31	3	during	Antibiotics	20.7	20.7	21	21	non-responder	31	TRUE	11.25	0.0547638
c7.d31	Bacteroidetes	21557	sample-57	C	C7	6	6	9	9	31	31	3	during	Antibiotics	18.1	18.1	18	18	non-responder	31	TRUE	11.05	0.556267
c7.d31	Cyanobacteria	5	sample-57	C	C7	6	6	9	9	31	31	3	during	Antibiotics	18.1	18.1	18	18	non-responder	31	TRUE	11.05	0.000129022
c7.d31	Firmicutes	14374	sample-57	C	C7	6	6	9	9	31	31	3	during	Antibiotics	18.1	18.1	18	18	non-responder	31	TRUE	11.05	0.370913
c7.d31	Proteobacteria	242	sample-57	C	C7	6	6	9	9	31	31	3	during	Antibiotics	18.1	18.1	18	18	non-responder	31	TRUE	11.05	0.00624468
c7.d31	Verrucomicrobia	2575	sample-57	C	C7	6	6	9	9	31	31	3	during	Antibiotics	18.1	18.1	18	18	non-responder	31	TRUE	11.05	0.0664465
c8.d31	Actinobacteria	23	sample-58	C	C8	6	6	9	9	31	31	3	during	Antibiotics	19.2	19.2	19	19	responder	31	TRUE	14.66	0.00333285
c8.d31	Bacteroidetes	626	sample-58	C	C8	6	6	9	9	31	31	3	during	Antibiotics	19.2	19.2	19	19	responder	31	TRUE	14.66	0.0907115
c8.d31	Cyanobacteria	4534	sample-58	C	C8	6	6	9	9	31	31	3	during	Antibiotics	19.2	19.2	19	19	responder	31	TRUE	14.66	0.657006
c8.d31	Euryarchaeota	11	sample-58	C	C8	6	6	9	9	31	31	3	during	Antibiotics	19.2	19.2	19	19	responder	31	TRUE	14.66	0.00159397
c8.d31	Firmicutes	408	sample-58	C	C8	6	6	9	9	31	31	3	during	Antibiotics	19.2	19.2	19	19	responder	31	TRUE	14.66	0.0591219
c8.d31	Fusobacteria	3	sample-58	C	C8	6	6	9	9	31	31	3	during	Antibiotics	19.2	19.2	19	19	responder	31	TRUE	14.66	0.00043472
c8.d31	Proteobacteria	1259	sample-58	C	C8	6	6	9	9	31	31	3	during	Antibiotics	19.2	19.2	19	19	responder	31	TRUE	14.66	0.182437
c8.d31	Verrucomicrobia	37	sample-58	C	C8	6	6	9	9	31	31	3	during	Antibiotics	19.2	19.2	19	19	responder	31	TRUE	14.66	0.00536154
d1.d1	Bacteroidetes	1371	sample-59	D	D1	5	5	10	10	1	1	1	before	Diet	18.1	18.1	18	18	control	1	TRUE	10.68	0.37044
d1.d1	Firmicutes	2087	sample-59	D	D1	5	5	10	10	1	1	1	before	Diet	18.1	18.1	18	18	control	1	TRUE	10.68	0.563902
d1.d1	Proteobacteria	18	sample-59	D	D1	5	5	10	10	1	1	1	before	Diet	18.1	18.1	18	18	control	1	TRUE	10.68	0.00486355
d1.d1	Tenericutes	203	sample-59	D	D1	5	5	10	10	1	1	1	before	Diet	18.1	18.1	18	18	control	1	TRUE	10.68	0.05485
d1.d1	Verrucomicrobia	22	sample-59	D	D1	5	5	10	10	1	1	1	before	Diet	18.1	18.1	18	18	control	1	TRUE	10.68	0.00594434
d1.d20	Bacteroidetes	18214	sample-60	D	D1	5	5	29	29	20	20	2	before	Diet	19.3	19.3	19	19	control	20	TRUE	11.49	0.532153
d1.d20	Firmicutes	15589	sample-60	D	D1	5	5	29	29	20	20	2	before	Diet	19.3	19.3	19	19	control	20	TRUE	11.49	0.455459
d1.d20	Proteobacteria	84	sample-60	D	D1	5	5	29	29	20	20	2	before	Diet	19.3	19.3	19	19	control	20	TRUE	11.49	0.0024542
d1.d20	Tenericutes	5	sample-60	D	D1	5	5	29	29	20	20	2	before	Diet	19.3	19.3	19	19	control	20	TRUE	11.49	0.000146084
d1.d20	Verrucomicrobia	335	sample-60	D	D1	5	5	29	29	20	20	2	before	Diet	19.3	19.3	19	19	control	20	TRUE	11.49	0.00978759
d1.d31	Bacteroidetes	23704	sample-61	D	D1	6	6	9	9	31	31	3	during	Antibiotics	19.4	19.4	19	19	control	31	TRUE	11.44	0.613061
d1.d31	Cyanobacteria	10	sample-61	D	D1	6	6	9	9	31	31	3	during	Antibiotics	19.4	19.4	19	19	control	31	TRUE	11.44	0.000258632
d1.d31	Firmicutes	13780	sample-61	D	D1	6	6	9	9	31	31	3	during	Antibiotics	19.4	19.4	19	19	control	31	TRUE	11.44	0.356395
d1.d31	Proteobacteria	200	sample-61	D	D1	6	6	9	9	31	31	3	during	Antibiotics	19.4	19.4	19	19	control	31	TRUE	11.44	0.00517264
d1.d31	Tenericutes	22	sample-61	D	D1	6	6	9	9	31	31	3	during	Antibiotics	19.4	19.4	19	19	control	31	TRUE	11.44	0.00056899
d1.d31	Verrucomicrobia	949	sample-61	D	D1	6	6	9	9	31	31	3	during	Antibiotics	19.4	19.4	19	19	control	31	TRUE	11.44	0.0245442
d1.d35	Bacteroidetes	10	sample-62	D	D1	6	6	13	13	35	35	4	after	Post-Antibiotics	21	21	21	21	control	35	TRUE	10.7	0.196078
d1.d35	Firmicutes	32	sample-62	D	D1	6	6	13	13	35	35	4	after	Post-Antibiotics	21	21	21	21	control	35	TRUE	10.7	0.627451
d1.d35	Proteobacteria	9	sample-62	D	D1	6	6	13	13	35	35	4	after	Post-Antibiotics	21	21	21	21	control	35	TRUE	10.7	0.176471
d1.d41	Actinobacteria	7	sample-63	D	D1	6	6	19	19	41	41	5	after	Post-Antibiotics	21	21	21	21	control	41	TRUE	9.97	0.000175408
d1.d41	Bacteroidetes	26626	sample-63	D	D1	6	6	19	19	41	41	5	after	Post-Antibiotics	21	21	21	21	control	41	TRUE	9.97	0.667201
d1.d41	Cyanobacteria	8	sample-63	D	D1	6	6	19	19	41	41	5	after	Post-Antibiotics	21	21	21	21	control	41	TRUE	9.97	0.000200466
d1.d41	Firmicutes	12738	sample-63	D	D1	6	6	19	19	41	41	5	after	Post-Antibiotics	21	21	21	21	control	41	TRUE	9.97	0.319192
d1.d41	Proteobacteria	204	sample-63	D	D1	6	6	19	19	41	41	5	after	Post-Antibiotics	21	21	21	21	control	41	TRUE	9.97	0.00511189
d1.d41	Tenericutes	36	sample-63	D	D1	6	6	19	19	41	41	5	after	Post-Antibiotics	21	21	21	21	control	41	TRUE	9.97	0.000902097
d1.d41	Verrucomicrobia	288	sample-63	D	D1	6	6	19	19	41	41	5	after	Post-Antibiotics	21	21	21	21	control	41	TRUE	9.97	0.00721678
d2.d1	Bacteroidetes	35765	sample-64	D	D2	5	5	10	10	1	1	1	before	Diet	17.5	17.5	18	18	control	1	TRUE	11.87	0.683386
d2.d1	Firmicutes	10965	sample-64	D	D2	5	5	10	10	1	1	1	before	Diet	17.5	17.5	18	18	control	1	TRUE	11.87	0.209516
d2.d1	Proteobacteria	1354	sample-64	D	D2	5	5	10	10	1	1	1	before	Diet	17.5	17.5	18	18	control	1	TRUE	11.87	0.0258718
d2.d1	Tenericutes	2846	sample-64	D	D2	5	5	10	10	1	1	1	before	Diet	17.5	17.5	18	18	control	1	TRUE	11.87	0.0543804
d2.d1	Verrucomicrobia	1405	sample-64	D	D2	5	5	10	10	1	1	1	before	Diet	17.5	17.5	18	18	control	1	TRUE	11.87	0.0268463
d2.d20	Actinobacteria	2	sample-65	D	D2	5	5	29	29	20	20	2	before	Diet	18.4	18.4	18	18	control	20	TRUE	12.07	4.94083e-05
d2.d20	Bacteroidetes	36102	sample-65	D	D2	5	5	29	29	20	20	2	before	Diet	18.4	18.4	18	18	control	20	TRUE	12.07	0.89187
d2.d20	Firmicutes	3056	sample-65	D	D2	5	5	29	29	20	20	2	before	Diet	18.4	18.4	18	18	control	20	TRUE	12.07	0.0754959
d2.d20	Proteobacteria	369	sample-65	D	D2	5	5	29	29	20	20	2	before	Diet	18.4	18.4	18	18	control	20	TRUE	12.07	0.00911584
d2.d20	Tenericutes	2	sample-65	D	D2	5	5	29	29	20	20	2	before	Diet	18.4	18.4	18	18	control	20	TRUE	12.07	4.94083e-05
d2.d20	Verrucomicrobia	948	sample-65	D	D2	5	5	29	29	20	20	2	before	Diet	18.4	18.4	18	18	control	20	TRUE	12.07	0.0234196
d2.d31	Actinobacteria	13	sample-66	D	D2	6	6	9	9	31	31	3	during	Antibiotics	19.4	19.4	19	19	control	31	TRUE	11.59	0.000349181
d2.d31	Bacteroidetes	17087	sample-66	D	D2	6	6	9	9	31	31	3	during	Antibiotics	19.4	19.4	19	19	control	31	TRUE	11.59	0.458958
d2.d31	Cyanobacteria	18	sample-66	D	D2	6	6	9	9	31	31	3	during	Antibiotics	19.4	19.4	19	19	control	31	TRUE	11.59	0.000483481
d2.d31	Firmicutes	16886	sample-66	D	D2	6	6	9	9	31	31	3	during	Antibiotics	19.4	19.4	19	19	control	31	TRUE	11.59	0.453559
d2.d31	Proteobacteria	524	sample-66	D	D2	6	6	9	9	31	31	3	during	Antibiotics	19.4	19.4	19	19	control	31	TRUE	11.59	0.0140747
d2.d31	Tenericutes	1881	sample-66	D	D2	6	6	9	9	31	31	3	during	Antibiotics	19.4	19.4	19	19	control	31	TRUE	11.59	0.0505238
d2.d31	Verrucomicrobia	821	sample-66	D	D2	6	6	9	9	31	31	3	during	Antibiotics	19.4	19.4	19	19	control	31	TRUE	11.59	0.0220521
d2.d35	Bacteroidetes	28811	sample-67	D	D2	6	6	13	13	35	35	4	after	Post-Antibiotics	19.6	19.6	20	20	control	35	TRUE	11.4	0.726981
d2.d35	Cyanobacteria	17	sample-67	D	D2	6	6	13	13	35	35	4	after	Post-Antibiotics	19.6	19.6	20	20	control	35	TRUE	11.4	0.000428957
d2.d35	Firmicutes	10091	sample-67	D	D2	6	6	13	13	35	35	4	after	Post-Antibiotics	19.6	19.6	20	20	control	35	TRUE	11.4	0.254624
d2.d35	Proteobacteria	252	sample-67	D	D2	6	6	13	13	35	35	4	after	Post-Antibiotics	19.6	19.6	20	20	control	35	TRUE	11.4	0.00635866
d2.d35	Verrucomicrobia	460	sample-67	D	D2	6	6	13	13	35	35	4	after	Post-Antibiotics	19.6	19.6	20	20	control	35	TRUE	11.4	0.0116071
d2.d41	Actinobacteria	3	sample-68	D	D2	6	6	19	19	41	41	5	after	Post-Antibiotics	20.6	20.6	21	21	control	41	TRUE	10	8.24833e-05
d2.d41	Bacteroidetes	16560	sample-68	D	D2	6	6	19	19	41	41	5	after	Post-Antibiotics	20.6	20.6	21	21	control	41	TRUE	10	0.455308
d2.d41	Firmicutes	19278	sample-68	D	D2	6	6	19	19	41	41	5	after	Post-Antibiotics	20.6	20.6	21	21	control	41	TRUE	10	0.530038
d2.d41	Proteobacteria	73	sample-68	D	D2	6	6	19	19	41	41	5	after	Post-Antibiotics	20.6	20.6	21	21	control	41	TRUE	10	0.00200709
d2.d41	Verrucomicrobia	457	sample-68	D	D2	6	6	19	19	41	41	5	after	Post-Antibiotics	20.6	20.6	21	21	control	41	TRUE	10	0.012565
d3.d1	Actinobacteria	8	sample-69	D	D3	5	5	10	10	1	1	1	before	Diet	18.6	18.6	19	19	control	1	TRUE	11.65	0.000183276
d3.d1	Bacteroidetes	25981	sample-69	D	D3	5	5	10	10	1	1	1	before	Diet	18.6	18.6	19	19	control	1	TRUE	11.65	0.595212
d3.d1	Cyanobacteria	10	sample-69	D	D3	5	5	10	10	1	1	1	before	Diet	18.6	18.6	19	19	control	1	TRUE	11.65	0.000229095
d3.d1	Firmicutes	13842	sample-69	D	D3	5	5	10	10	1	1	1	before	Diet	18.6	18.6	19	19	control	1	TRUE	11.65	0.317113
d3.d1	Proteobacteria	380	sample-69	D	D3	5	5	10	10	1	1	1	before	Diet	18.6	18.6	19	19	control	1	TRUE	11.65	0.00870561
d3.d1	Tenericutes	2523	sample-69	D	D3	5	5	10	10	1	1	1	before	Diet	18.6	18.6	19	19	control	1	TRUE	11.65	0.0578007
d3.d1	Verrucomicrobia	906	sample-69	D	D3	5	5	10	10	1	1	1	before	Diet	18.6	18.6	19	19	control	1	TRUE	11.65	0.020756
d3.d20	Actinobacteria	8	sample-70	D	D3	5	5	29	29	20	20	2	before	Diet	19.3	19.3	19	19	control	20	TRUE	12.18	0.00023424
d3.d20	Bacteroidetes	24428	sample-70	D	D3	5	5	29	29	20	20	2	before	Diet	19.3	19.3	19	19	control	20	TRUE	12.18	0.715252
d3.d20	Firmicutes	6233	sample-70	D	D3	5	5	29	29	20	20	2	before	Diet	19.3	19.3	19	19	control	20	TRUE	12.18	0.182502
d3.d20	Proteobacteria	310	sample-70	D	D3	5	5	29	29	20	20	2	before	Diet	19.3	19.3	19	19	control	20	TRUE	12.18	0.0090768
d3.d20	Tenericutes	2939	sample-70	D	D3	5	5	29	29	20	20	2	before	Diet	19.3	19.3	19	19	control	20	TRUE	12.18	0.0860539
d3.d20	Verrucomicrobia	235	sample-70	D	D3	5	5	29	29	20	20	2	before	Diet	19.3	19.3	19	19	control	20	TRUE	12.18	0.0068808
d3.d31	Actinobacteria	13	sample-71	D	D3	6	6	9	9	31	31	3	during	Antibiotics	19.3	19.3	19	19	control	31	TRUE	11.03	0.000317004
d3.d31	Bacteroidetes	24765	sample-71	D	D3	6	6	9	9	31	31	3	during	Antibiotics	19.3	19.3	19	19	control	31	TRUE	11.03	0.603892
d3.d31	Cyanobacteria	5	sample-71	D	D3	6	6	9	9	31	31	3	during	Antibiotics	19.3	19.3	19	19	control	31	TRUE	11.03	0.000121924
d3.d31	Firmicutes	13610	sample-71	D	D3	6	6	9	9	31	31	3	during	Antibiotics	19.3	19.3	19	19	control	31	TRUE	11.03	0.331878
d3.d31	Proteobacteria	307	sample-71	D	D3	6	6	9	9	31	31	3	during	Antibiotics	19.3	19.3	19	19	control	31	TRUE	11.03	0.00748616
d3.d31	Tenericutes	2287	sample-71	D	D3	6	6	9	9	31	31	3	during	Antibiotics	19.3	19.3	19	19	control	31	TRUE	11.03	0.0557682
d3.d31	Verrucomicrobia	22	sample-71	D	D3	6	6	9	9	31	31	3	during	Antibiotics	19.3	19.3	19	19	control	31	TRUE	11.03	0.000536468
d3.d35	Bacteroidetes	24929	sample-72	D	D3	6	6	13	13	35	35	4	after	Post-Antibiotics	19.7	19.7	20	20	control	35	TRUE	10.24	0.673575
d3.d35	Cyanobacteria	6	sample-72	D	D3	6	6	13	13	35	35	4	after	Post-Antibiotics	19.7	19.7	20	20	control	35	TRUE	10.24	0.000162118
d3.d35	Firmicutes	10584	sample-72	D	D3	6	6	13	13	35	35	4	after	Post-Antibiotics	19.7	19.7	20	20	control	35	TRUE	10.24	0.285977
d3.d35	Proteobacteria	199	sample-72	D	D3	6	6	13	13	35	35	4	after	Post-Antibiotics	19.7	19.7	20	20	control	35	TRUE	10.24	0.00537693
d3.d35	Tenericutes	1136	sample-72	D	D3	6	6	13	13	35	35	4	after	Post-Antibiotics	19.7	19.7	20	20	control	35	TRUE	10.24	0.0306944
d3.d35	Verrucomicrobia	156	sample-72	D	D3	6	6	13	13	35	35	4	after	Post-Antibiotics	19.7	19.7	20	20	control	35	TRUE	10.24	0.00421508
d3.d41	Actinobacteria	3	sample-73	D	D3	6	6	19	19	41	41	5	after	Post-Antibiotics	20.7	20.7	21	21	control	41	TRUE	8.995	8.98984e-05
d3.d41	Bacteroidetes	9564	sample-73	D	D3	6	6	19	19	41	41	5	after	Post-Antibiotics	20.7	20.7	21	21	control	41	TRUE	8.995	0.286596
d3.d41	Cyanobacteria	6	sample-73	D	D3	6	6	19	19	41	41	5	after	Post-Antibiotics	20.7	20.7	21	21	control	41	TRUE	8.995	0.000179797
d3.d41	Firmicutes	21621	sample-73	D	D3	6	6	19	19	41	41	5	after	Post-Antibiotics	20.7	20.7	21	21	control	41	TRUE	8.995	0.647898
d3.d41	Proteobacteria	64	sample-73	D	D3	6	6	19	19	41	41	5	after	Post-Antibiotics	20.7	20.7	21	21	control	41	TRUE	8.995	0.00191783
d3.d41	Tenericutes	2013	sample-73	D	D3	6	6	19	19	41	41	5	after	Post-Antibiotics	20.7	20.7	21	21	control	41	TRUE	8.995	0.0603218
d3.d41	Verrucomicrobia	100	sample-73	D	D3	6	6	19	19	41	41	5	after	Post-Antibiotics	20.7	20.7	21	21	control	41	TRUE	8.995	0.00299661
d4.d31	Actinobacteria	17	sample-74	D	D4	6	6	9	9	31	31	3	during	Antibiotics	17.8	17.8	18	18	control	31	TRUE	12.42	0.000423033
d4.d31	Bacteroidetes	17600	sample-74	D	D4	6	6	9	9	31	31	3	during	Antibiotics	17.8	17.8	18	18	control	31	TRUE	12.42	0.437963
d4.d31	Firmicutes	20859	sample-74	D	D4	6	6	9	9	31	31	3	during	Antibiotics	17.8	17.8	18	18	control	31	TRUE	12.42	0.519061
d4.d31	Proteobacteria	66	sample-74	D	D4	6	6	9	9	31	31	3	during	Antibiotics	17.8	17.8	18	18	control	31	TRUE	12.42	0.00164236
d4.d31	Tenericutes	1644	sample-74	D	D4	6	6	9	9	31	31	3	during	Antibiotics	17.8	17.8	18	18	control	31	TRUE	12.42	0.0409098
d5.d31	Bacteroidetes	390	sample-75	D	D5	6	6	9	9	31	31	3	during	Antibiotics	19.9	19.9	20	20	control	31	TRUE	10.71	0.600924
d5.d31	Firmicutes	231	sample-75	D	D5	6	6	9	9	31	31	3	during	Antibiotics	19.9	19.9	20	20	control	31	TRUE	10.71	0.355932
d5.d31	Proteobacteria	9	sample-75	D	D5	6	6	9	9	31	31	3	during	Antibiotics	19.9	19.9	20	20	control	31	TRUE	10.71	0.0138675
d5.d31	Tenericutes	12	sample-75	D	D5	6	6	9	9	31	31	3	during	Antibiotics	19.9	19.9	20	20	control	31	TRUE	10.71	0.01849
d5.d31	Verrucomicrobia	7	sample-75	D	D5	6	6	9	9	31	31	3	during	Antibiotics	19.9	19.9	20	20	control	31	TRUE	10.71	0.0107858
d6.d31	Bacteroidetes	6737	sample-76	D	D6	6	6	9	9	31	31	3	during	Antibiotics	20.2	20.2	20	20	control	31	TRUE	10.95	0.15396
d6.d31	Firmicutes	35513	sample-76	D	D6	6	6	9	9	31	31	3	during	Antibiotics	20.2	20.2	20	20	control	31	TRUE	10.95	0.811577
d6.d31	Proteobacteria	57	sample-76	D	D6	6	6	9	9	31	31	3	during	Antibiotics	20.2	20.2	20	20	control	31	TRUE	10.95	0.00130262
d6.d31	Tenericutes	862	sample-76	D	D6	6	6	9	9	31	31	3	during	Antibiotics	20.2	20.2	20	20	control	31	TRUE	10.95	0.0196993
d6.d31	Verrucomicrobia	589	sample-76	D	D6	6	6	9	9	31	31	3	during	Antibiotics	20.2	20.2	20	20	control	31	TRUE	10.95	0.0134604

## Sheet: Fig. 2E
Axis.1	Axis.2	CategoricalID	Sample	Group	Subject	Month	MonthCat	Date	DateCat	DaysElapsed	DaysElapsedCat	Timepoint	TimepointCat	ExperimentPhase	Weight	WeightCat	WeightRounded	WeightRoundedCat	Response	Days	seaweed	Ct
0.291985	0.112652	a1.d20	sample-2	A	A1	5	5	29	29	20	20	2	before	Diet	18.8	18.8	19	19	responder	20	FALSE	11.38
-0.647873	0.203139	a1.d31	sample-3	A	A1	6	6	9	9	31	31	3	during	Antibiotics	20	20	20	20	responder	31	FALSE	14.85
-0.22462	-0.431191	a1.d35	sample-4	A	A1	6	6	13	13	35	35	4	after	Post-Antibiotics	20	20	20	20	responder	35	FALSE	13.12
-0.181935	-0.334584	a1.d41	sample-5	A	A1	6	6	19	19	41	41	5	after	Post-Antibiotics	21.3	21.3	21	21	responder	41	FALSE	12.87
-0.648856	0.210438	a2.d31	sample-8	A	A2	6	6	9	9	31	31	3	during	Antibiotics	18.9	18.9	19	19	responder	31	FALSE	14.69
-0.11582	-0.284182	a2.d35	sample-9	A	A2	6	6	13	13	35	35	4	after	Post-Antibiotics	19.5	19.5	20	20	responder	35	FALSE	13.42
-0.147935	-0.317851	a2.d41	sample-10	A	A2	6	6	19	19	41	41	5	after	Post-Antibiotics	19.7	19.7	20	20	responder	41	FALSE	13.26
0.276452	0.122078	a3.d20	sample-12	A	A3	5	5	29	29	20	20	2	before	Diet	18.2	18.2	18	18	responder	20	FALSE	11.51
-0.652186	0.213319	a3.d31	sample-13	A	A3	6	6	9	9	31	31	3	during	Antibiotics	19.2	19.2	19	19	responder	31	FALSE	14.66
-0.0110767	-0.289823	a3.d35	sample-14	A	A3	6	6	13	13	35	35	4	after	Post-Antibiotics	19.8	19.8	20	20	responder	35	FALSE	11.38
0.0752545	-0.14546	a3.d41	sample-15	A	A3	6	6	19	19	41	41	5	after	Post-Antibiotics	19.3	19.3	19	19	responder	41	FALSE	11.31
0.265784	0.095145	a4.d31	sample-16	A	A4	6	6	9	9	31	31	3	during	Antibiotics	20.1	20.1	20	20	non-responder	31	FALSE	14.02
0.214247	-0.0457624	a5.d31	sample-17	A	A5	6	6	9	9	31	31	3	during	Antibiotics	20	20	20	20	non-responder	31	FALSE	11.92
-0.351858	0.259171	a6.d31	sample-18	A	A6	6	6	9	9	31	31	3	during	Antibiotics	19.9	19.9	20	20	responder	31	FALSE	14.62
-0.644639	0.203896	a7.d31	sample-19	A	A7	6	6	9	9	31	31	3	during	Antibiotics	20.5	20.5	21	21	responder	31	FALSE	14.72
-0.653202	0.209704	a8.d31	sample-20	A	A8	6	6	9	9	31	31	3	during	Antibiotics	19.2	19.2	19	19	responder	31	FALSE	14.67
0.197632	0.0712981	b1.d20	sample-22	B	B1	5	5	29	29	20	20	2	before	Diet	19.3	19.3	19	19	control	20	FALSE	10.34
0.298763	0.0947864	b1.d31	sample-23	B	B1	6	6	9	9	31	31	3	during	Antibiotics	19.8	19.8	20	20	control	31	FALSE	12.26
0.141257	0.0108095	b1.d35	sample-24	B	B1	6	6	13	13	35	35	4	after	Post-Antibiotics	19.9	19.9	20	20	control	35	FALSE	10.13
0.211384	0.0848786	b1.d41	sample-25	B	B1	6	6	19	19	41	41	5	after	Post-Antibiotics	19.3	19.3	19	19	control	41	FALSE	9.51
0.259762	0.101484	b2.d20	sample-27	B	B2	5	5	29	29	20	20	2	before	Diet	18.4	18.4	18	18	control	20	FALSE	10.71
0.217187	0.0856693	b2.d31	sample-28	B	B2	6	6	9	9	31	31	3	during	Antibiotics	19.5	19.5	20	20	control	31	FALSE	11.18
0.252421	0.122225	b2.d35	sample-29	B	B2	6	6	13	13	35	35	4	after	Post-Antibiotics	19.6	19.6	20	20	control	35	FALSE	10.31
0.175566	0.0574021	b2.d41	sample-30	B	B2	6	6	19	19	41	41	5	after	Post-Antibiotics	19.8	19.8	20	20	control	41	FALSE	9.665
0.257972	0.105244	b3.d20	sample-32	B	B3	5	5	29	29	20	20	2	before	Diet	18.6	18.6	19	19	control	20	FALSE	11.56
0.0897624	-0.0536122	b3.d31	sample-33	B	B3	6	6	9	9	31	31	3	during	Antibiotics	19.7	19.7	20	20	control	31	FALSE	10.47
0.121613	-0.0240486	b3.d35	sample-34	B	B3	6	6	13	13	35	35	4	after	Post-Antibiotics	19.7	19.7	20	20	control	35	FALSE	10.52
0.145587	0.00926493	b3.d41	sample-35	B	B3	6	6	19	19	41	41	5	after	Post-Antibiotics	20.5	20.5	21	21	control	41	FALSE	10.48
0.291349	0.0992432	b4.d31	sample-36	B	B4	6	6	9	9	31	31	3	during	Antibiotics	18.7	18.7	19	19	control	31	FALSE	11.26
0.230968	0.0579593	b5.d31	sample-37	B	B5	6	6	9	9	31	31	3	during	Antibiotics	20.1	20.1	20	20	control	31	FALSE	9.62
0.262572	0.0846635	b6.d31	sample-38	B	B6	6	6	9	9	31	31	3	during	Antibiotics	20.7	20.7	21	21	control	31	FALSE	11.6
0.164793	0.0244232	c1.d20	sample-40	C	C1	5	5	29	29	20	20	2	before	Diet	18.3	18.3	18	18	responder	20	TRUE	11.13
-0.220903	-0.427672	c1.d35	sample-42	C	C1	6	6	13	13	35	35	4	after	Post-Antibiotics	20.2	20.2	20	20	responder	35	TRUE	13.43
-0.156196	-0.336268	c1.d41	sample-43	C	C1	6	6	19	19	41	41	5	after	Post-Antibiotics	20.8	20.8	21	21	responder	41	TRUE	12.52
0.238492	0.0168885	c2.d20	sample-45	C	C2	5	5	29	29	20	20	2	before	Diet	19.3	19.3	19	19	responder	20	TRUE	10.43
-0.613207	0.191389	c2.d31	sample-46	C	C2	6	6	9	9	31	31	3	during	Antibiotics	19.6	19.6	20	20	responder	31	TRUE	14.64
-0.24057	-0.562744	c2.d35	sample-47	C	C2	6	6	13	13	35	35	4	after	Post-Antibiotics	21.2	21.2	21	21	responder	35	TRUE	12.88
-0.228737	-0.500761	c2.d41	sample-48	C	C2	6	6	19	19	41	41	5	after	Post-Antibiotics	19.6	19.6	20	20	responder	41	TRUE	13.11
0.253163	0.009191	c3.d20	sample-50	C	C3	5	5	29	29	20	20	2	before	Diet	17.4	17.4	17	17	responder	20	TRUE	11.53
-0.643506	0.202762	c3.d31	sample-51	C	C3	6	6	9	9	31	31	3	during	Antibiotics	18.4	18.4	18	18	responder	31	TRUE	14.68
-0.230277	-0.480072	c3.d35	sample-52	C	C3	6	6	13	13	35	35	4	after	Post-Antibiotics	18.8	18.8	19	19	responder	35	TRUE	13.08
-0.22746	-0.470736	c3.d41	sample-53	C	C3	6	6	19	19	41	41	5	after	Post-Antibiotics	18.9	18.9	19	19	responder	41	TRUE	13.7
-0.651351	0.208602	c4.d31	sample-54	C	C4	6	6	9	9	31	31	3	during	Antibiotics	20.4	20.4	20	20	responder	31	TRUE	14.67
-0.64429	0.215597	c5.d31	sample-55	C	C5	6	6	9	9	31	31	3	during	Antibiotics	19.7	19.7	20	20	responder	31	TRUE	14.63
0.224226	-0.0238249	c6.d31	sample-56	C	C6	6	6	9	9	31	31	3	during	Antibiotics	20.7	20.7	21	21	non-responder	31	TRUE	11.25
0.233615	-0.0178563	c7.d31	sample-57	C	C7	6	6	9	9	31	31	3	during	Antibiotics	18.1	18.1	18	18	non-responder	31	TRUE	11.05
-0.525467	0.270468	c8.d31	sample-58	C	C8	6	6	9	9	31	31	3	during	Antibiotics	19.2	19.2	19	19	responder	31	TRUE	14.66
0.241759	0.0203534	d1.d20	sample-60	D	D1	5	5	29	29	20	20	2	before	Diet	19.3	19.3	19	19	control	20	TRUE	11.49
0.295681	0.0983188	d1.d31	sample-61	D	D1	6	6	9	9	31	31	3	during	Antibiotics	19.4	19.4	19	19	control	31	TRUE	11.44
0.280959	0.116902	d1.d41	sample-63	D	D1	6	6	19	19	41	41	5	after	Post-Antibiotics	21	21	21	21	control	41	TRUE	9.97
0.28462	0.0572505	d2.d20	sample-65	D	D2	5	5	29	29	20	20	2	before	Diet	18.4	18.4	18	18	control	20	TRUE	12.07
0.284096	0.0953272	d2.d31	sample-66	D	D2	6	6	9	9	31	31	3	during	Antibiotics	19.4	19.4	19	19	control	31	TRUE	11.59
0.283273	0.113943	d2.d35	sample-67	D	D2	6	6	13	13	35	35	4	after	Post-Antibiotics	19.6	19.6	20	20	control	35	TRUE	11.4
0.250894	0.0894756	d2.d41	sample-68	D	D2	6	6	19	19	41	41	5	after	Post-Antibiotics	20.6	20.6	21	21	control	41	TRUE	10
0.189669	-0.0376516	d3.d20	sample-70	D	D3	5	5	29	29	20	20	2	before	Diet	19.3	19.3	19	19	control	20	TRUE	12.18
0.277224	0.119472	d3.d31	sample-71	D	D3	6	6	9	9	31	31	3	during	Antibiotics	19.3	19.3	19	19	control	31	TRUE	11.03
0.285699	0.130679	d3.d35	sample-72	D	D3	6	6	13	13	35	35	4	after	Post-Antibiotics	19.7	19.7	20	20	control	35	TRUE	10.24
0.216605	0.0940516	d3.d41	sample-73	D	D3	6	6	19	19	41	41	5	after	Post-Antibiotics	20.7	20.7	21	21	control	41	TRUE	8.995
0.260177	0.0794533	d4.d31	sample-74	D	D4	6	6	9	9	31	31	3	during	Antibiotics	17.8	17.8	18	18	control	31	TRUE	12.42
0.119504	0.0150796	d6.d31	sample-76	D	D6	6	6	9	9	31	31	3	during	Antibiotics	20.2	20.2	20	20	control	31	TRUE	10.95

## Sheet: Fig. 3A
sample	shannon	SampleID	Mouse	GroupSpore	GroupCat	Group	DateCat	EpochDateCat	EpochDate	SporeCat	Spore	DayCat	Day	GroupDay	GroupSporeDay	Response	ResponseDay	GroupSporeResponseDay	duration	TimepointCat	exposure
0A-03-03-16	2.64823	0A.d-1.total	0A	00.total	0	0	3/3/16	16863	16863	total	0	-1	-1	00.d-1	00.total.d-1	control	cnt.d-1	00.total.cnt.d-1	0	before	no antibiotics
0A-03-04-16	2.5508	0A.d00.total	0A	00.total	0	0	3/4/16	16864	16864	total	0	0	0	00.d00	00.total.d00	control	cnt.d00	00.total.cnt.d00	0	before	no antibiotics
0A-03-06-16	2.23455	0A.d02.total	0A	00.total	0	0	3/6/16	16866	16866	total	0	2	2	00.d02	00.total.d02	control	cnt.d02	00.total.cnt.d02	0	before	no antibiotics
0A-03-08-16	2.71105	0A.d04.total	0A	00.total	0	0	3/8/16	16868	16868	total	0	4	4	00.d04	00.total.d04	control	cnt.d04	00.total.cnt.d04	0	before	no antibiotics
0A-03-10-16	2.44075	0A.d06.total	0A	00.total	0	0	3/10/16	16870	16870	total	0	6	6	00.d06	00.total.d06	control	cnt.d06	00.total.cnt.d06	0	before	no antibiotics
0A-03-12-16	2.81325	0A.d08.total	0A	00.total	0	0	3/12/16	16872	16872	total	0	8	8	00.d08	00.total.d08	control	cnt.d08	00.total.cnt.d08	0	before	no antibiotics
0A-03-14-16	2.39642	0A.d10.total	0A	00.total	0	0	3/14/16	16874	16874	total	0	10	10	00.d10	00.total.d10	control	cnt.d10	00.total.cnt.d10	0	before	no antibiotics
0A-03-16-16	2.4345	0A.d12.total	0A	00.total	0	0	3/16/16	16876	16876	total	0	12	12	00.d12	00.total.d12	control	cnt.d12	00.total.cnt.d12	0	before	no antibiotics
0A-03-18-16	2.79115	0A.d14.total	0A	00.total	0	0	3/18/16	16878	16878	total	0	14	14	00.d14	00.total.d14	control	cnt.d14	00.total.cnt.d14	0	before	no antibiotics
0A-03-20-16	2.6001	0A.d16.total	0A	00.total	0	0	3/20/16	16880	16880	total	0	16	16	00.d16	00.total.d16	control	cnt.d16	00.total.cnt.d16	0	before	no antibiotics
0A-03-22-16	2.46161	0A.d18.total	0A	00.total	0	0	3/22/16	16882	16882	total	0	18	18	00.d18	00.total.d18	control	cnt.d18	00.total.cnt.d18	0	before	no antibiotics
0A-03-24-16	2.20407	0A.d20.total	0A	00.total	0	0	3/24/16	16884	16884	total	0	20	20	00.d20	00.total.d20	control	cnt.d20	00.total.cnt.d20	0	before	no antibiotics
0A-03-28-16	2.12821	0A.d24.total	0A	00.total	0	0	3/28/16	16888	16888	total	0	24	24	00.d24	00.total.d24	control	cnt.d24	00.total.cnt.d24	0	before	no antibiotics
0A-04-05-16	3.02075	0A.d32.total	0A	00.total	0	0	4/5/16	16896	16896	total	0	32	32	00.d32	00.total.d32	control	cnt.d32	00.total.cnt.d32	0	before	no antibiotics
0B-03-03-16	2.05148	0B.d-1.total	0B	00.total	0	0	3/3/16	16863	16863	total	0	-1	-1	00.d-1	00.total.d-1	control	cnt.d-1	00.total.cnt.d-1	0	before	no antibiotics
0B-03-04-16	2.27631	0B.d00.total	0B	00.total	0	0	3/4/16	16864	16864	total	0	0	0	00.d00	00.total.d00	control	cnt.d00	00.total.cnt.d00	0	before	no antibiotics
0B-03-06-16	2.28351	0B.d02.total	0B	00.total	0	0	3/6/16	16866	16866	total	0	2	2	00.d02	00.total.d02	control	cnt.d02	00.total.cnt.d02	0	before	no antibiotics
0B-03-08-16	1.89325	0B.d04.total	0B	00.total	0	0	3/8/16	16868	16868	total	0	4	4	00.d04	00.total.d04	control	cnt.d04	00.total.cnt.d04	0	before	no antibiotics
0B-03-10-16	2.34327	0B.d06.total	0B	00.total	0	0	3/10/16	16870	16870	total	0	6	6	00.d06	00.total.d06	control	cnt.d06	00.total.cnt.d06	0	before	no antibiotics
0B-03-12-16	2.18199	0B.d08.total	0B	00.total	0	0	3/12/16	16872	16872	total	0	8	8	00.d08	00.total.d08	control	cnt.d08	00.total.cnt.d08	0	before	no antibiotics
0B-03-14-16	2.34902	0B.d10.total	0B	00.total	0	0	3/14/16	16874	16874	total	0	10	10	00.d10	00.total.d10	control	cnt.d10	00.total.cnt.d10	0	before	no antibiotics
0B-03-16-16		0B.d12.total	0B	00.total	0	0	3/16/16	16876	16876	total	0	12	12	00.d12	00.total.d12	control	cnt.d12	00.total.cnt.d12	0	before	no antibiotics
0B-03-18-16	2.80607	0B.d14.total	0B	00.total	0	0	3/18/16	16878	16878	total	0	14	14	00.d14	00.total.d14	control	cnt.d14	00.total.cnt.d14	0	before	no antibiotics
0B-03-20-16	2.28437	0B.d16.total	0B	00.total	0	0	3/20/16	16880	16880	total	0	16	16	00.d16	00.total.d16	control	cnt.d16	00.total.cnt.d16	0	before	no antibiotics
0B-03-22-16	2.39666	0B.d18.total	0B	00.total	0	0	3/22/16	16882	16882	total	0	18	18	00.d18	00.total.d18	control	cnt.d18	00.total.cnt.d18	0	before	no antibiotics
0B-03-24-16	2.92597	0B.d20.total	0B	00.total	0	0	3/24/16	16884	16884	total	0	20	20	00.d20	00.total.d20	control	cnt.d20	00.total.cnt.d20	0	before	no antibiotics
0B-03-28-16	2.25095	0B.d24.total	0B	00.total	0	0	3/28/16	16888	16888	total	0	24	24	00.d24	00.total.d24	control	cnt.d24	00.total.cnt.d24	0	before	no antibiotics
0B-04-05-16	3.07468	0B.d32.total	0B	00.total	0	0	4/5/16	16896	16896	total	0	32	32	00.d32	00.total.d32	control	cnt.d32	00.total.cnt.d32	0	before	no antibiotics
0C-03-03-16	2.57537	0C.d-1.total	0C	00.total	0	0	3/3/16	16863	16863	total	0	-1	-1	00.d-1	00.total.d-1	control	cnt.d-1	00.total.cnt.d-1	0	before	no antibiotics
0C-03-04-16	2.56778	0C.d00.total	0C	00.total	0	0	3/4/16	16864	16864	total	0	0	0	00.d00	00.total.d00	control	cnt.d00	00.total.cnt.d00	0	before	no antibiotics
0C-03-06-16	2.67049	0C.d02.total	0C	00.total	0	0	3/6/16	16866	16866	total	0	2	2	00.d02	00.total.d02	control	cnt.d02	00.total.cnt.d02	0	before	no antibiotics
0C-03-08-16	2.01786	0C.d04.total	0C	00.total	0	0	3/8/16	16868	16868	total	0	4	4	00.d04	00.total.d04	control	cnt.d04	00.total.cnt.d04	0	before	no antibiotics
0C-03-10-16	2.31985	0C.d06.total	0C	00.total	0	0	3/10/16	16870	16870	total	0	6	6	00.d06	00.total.d06	control	cnt.d06	00.total.cnt.d06	0	before	no antibiotics
0C-03-12-16	2.36766	0C.d08.total	0C	00.total	0	0	3/12/16	16872	16872	total	0	8	8	00.d08	00.total.d08	control	cnt.d08	00.total.cnt.d08	0	before	no antibiotics
0C-03-14-16	2.30736	0C.d10.total	0C	00.total	0	0	3/14/16	16874	16874	total	0	10	10	00.d10	00.total.d10	control	cnt.d10	00.total.cnt.d10	0	before	no antibiotics
0C-03-16-16	2.99751	0C.d12.total	0C	00.total	0	0	3/16/16	16876	16876	total	0	12	12	00.d12	00.total.d12	control	cnt.d12	00.total.cnt.d12	0	before	no antibiotics
0C-03-18-16	2.3128	0C.d14.total	0C	00.total	0	0	3/18/16	16878	16878	total	0	14	14	00.d14	00.total.d14	control	cnt.d14	00.total.cnt.d14	0	before	no antibiotics
0C-03-20-16	2.28563	0C.d16.total	0C	00.total	0	0	3/20/16	16880	16880	total	0	16	16	00.d16	00.total.d16	control	cnt.d16	00.total.cnt.d16	0	before	no antibiotics
0C-03-22-16	2.33748	0C.d18.total	0C	00.total	0	0	3/22/16	16882	16882	total	0	18	18	00.d18	00.total.d18	control	cnt.d18	00.total.cnt.d18	0	before	no antibiotics
0C-03-24-16	2.54957	0C.d20.total	0C	00.total	0	0	3/24/16	16884	16884	total	0	20	20	00.d20	00.total.d20	control	cnt.d20	00.total.cnt.d20	0	before	no antibiotics
0C-03-28-16	2.04592	0C.d24.total	0C	00.total	0	0	3/28/16	16888	16888	total	0	24	24	00.d24	00.total.d24	control	cnt.d24	00.total.cnt.d24	0	before	no antibiotics
0C-04-05-16	2.45478	0C.d32.total	0C	00.total	0	0	4/5/16	16896	16896	total	0	32	32	00.d32	00.total.d32	control	cnt.d32	00.total.cnt.d32	0	before	no antibiotics
0D-03-03-16	2.206	0D.d-1.total	0D	00.total	0	0	3/3/16	16863	16863	total	0	-1	-1	00.d-1	00.total.d-1	control	cnt.d-1	00.total.cnt.d-1	0	before	no antibiotics
0D-03-04-16	2.88905	0D.d00.total	0D	00.total	0	0	3/4/16	16864	16864	total	0	0	0	00.d00	00.total.d00	control	cnt.d00	00.total.cnt.d00	0	before	no antibiotics
0D-03-06-16	2.52333	0D.d02.total	0D	00.total	0	0	3/6/16	16866	16866	total	0	2	2	00.d02	00.total.d02	control	cnt.d02	00.total.cnt.d02	0	before	no antibiotics
0D-03-08-16	2.68419	0D.d04.total	0D	00.total	0	0	3/8/16	16868	16868	total	0	4	4	00.d04	00.total.d04	control	cnt.d04	00.total.cnt.d04	0	before	no antibiotics
0D-03-10-16	2.36075	0D.d06.total	0D	00.total	0	0	3/10/16	16870	16870	total	0	6	6	00.d06	00.total.d06	control	cnt.d06	00.total.cnt.d06	0	before	no antibiotics
0D-03-12-16	2.59621	0D.d08.total	0D	00.total	0	0	3/12/16	16872	16872	total	0	8	8	00.d08	00.total.d08	control	cnt.d08	00.total.cnt.d08	0	before	no antibiotics
0D-03-14-16	2.85476	0D.d10.total	0D	00.total	0	0	3/14/16	16874	16874	total	0	10	10	00.d10	00.total.d10	control	cnt.d10	00.total.cnt.d10	0	before	no antibiotics
0D-03-16-16	2.07701	0D.d12.total	0D	00.total	0	0	3/16/16	16876	16876	total	0	12	12	00.d12	00.total.d12	control	cnt.d12	00.total.cnt.d12	0	before	no antibiotics
0D-03-18-16	2.60119	0D.d14.total	0D	00.total	0	0	3/18/16	16878	16878	total	0	14	14	00.d14	00.total.d14	control	cnt.d14	00.total.cnt.d14	0	before	no antibiotics
0D-03-20-16	2.38102	0D.d16.total	0D	00.total	0	0	3/20/16	16880	16880	total	0	16	16	00.d16	00.total.d16	control	cnt.d16	00.total.cnt.d16	0	before	no antibiotics
0D-03-22-16	2.61948	0D.d18.total	0D	00.total	0	0	3/22/16	16882	16882	total	0	18	18	00.d18	00.total.d18	control	cnt.d18	00.total.cnt.d18	0	before	no antibiotics
0D-03-24-16	2.34084	0D.d20.total	0D	00.total	0	0	3/24/16	16884	16884	total	0	20	20	00.d20	00.total.d20	control	cnt.d20	00.total.cnt.d20	0	before	no antibiotics
0D-03-28-16	2.53813	0D.d24.total	0D	00.total	0	0	3/28/16	16888	16888	total	0	24	24	00.d24	00.total.d24	control	cnt.d24	00.total.cnt.d24	0	before	no antibiotics
0D-04-05-16	2.31798	0D.d32.total	0D	00.total	0	0	4/5/16	16896	16896	total	0	32	32	00.d32	00.total.d32	control	cnt.d32	00.total.cnt.d32	0	before	no antibiotics
16A-03-03-16	2.23284	16A.d-1.total	16A	16.total	16	16	3/3/16	16863	16863	total	0	-1	-1	16.d-1	16.total.d-1	non-responder	non.d-1	16.total.non.d-1	16	before	16d exposure
16A-03-04-16	2.06832	16A.d00.total	16A	16.total	16	16	3/4/16	16864	16864	total	0	0	-16	16.d00	16.total.d00	non-responder	non.d00	16.total.non.d00	16	before	16d exposure
16A-03-20-16	2.10976	16A.d16.total	16A	16.total	16	16	3/20/16	16880	16880	total	0	16	0	16.d16	16.total.d16	non-responder	non.d16	16.total.non.d16	16	during	16d exposure
16A-03-22-16	2.28972	16A.d18.total	16A	16.total	16	16	3/22/16	16882	16882	total	0	18	2	16.d18	16.total.d18	non-responder	non.d18	16.total.non.d18	16	after	16d exposure
16A-03-24-16	1.96377	16A.d20.total	16A	16.total	16	16	3/24/16	16884	16884	total	0	20	4	16.d20	16.total.d20	non-responder	non.d20	16.total.non.d20	16	after	16d exposure
16A-03-28-16	1.72279	16A.d24.total	16A	16.total	16	16	3/28/16	16888	16888	total	0	24	8	16.d24	16.total.d24	non-responder	non.d24	16.total.non.d24	16	after	16d exposure
16A-04-05-16	2.06306	16A.d32.total	16A	16.total	16	16	4/5/16	16896	16896	total	0	32	32	16.d32	16.total.d32	non-responder	non.d32	16.total.non.d32	16	after	16d exposure
16B-03-03-16	2.33543	16B.d-1.total	16B	16.total	16	16	3/3/16	16863	16863	total	0	-1	-1	16.d-1	16.total.d-1	non-responder	non.d-1	16.total.non.d-1	16	before	16d exposure
16B-03-04-16	2.36391	16B.d00.total	16B	16.total	16	16	3/4/16	16864	16864	total	0	0	-16	16.d00	16.total.d00	non-responder	non.d00	16.total.non.d00	16	before	16d exposure
16B-03-20-16	2.42601	16B.d16.total	16B	16.total	16	16	3/20/16	16880	16880	total	0	16	0	16.d16	16.total.d16	non-responder	non.d16	16.total.non.d16	16	during	16d exposure
16B-03-22-16	2.05963	16B.d18.total	16B	16.total	16	16	3/22/16	16882	16882	total	0	18	2	16.d18	16.total.d18	non-responder	non.d18	16.total.non.d18	16	after	16d exposure
16B-03-24-16	1.95911	16B.d20.total	16B	16.total	16	16	3/24/16	16884	16884	total	0	20	4	16.d20	16.total.d20	non-responder	non.d20	16.total.non.d20	16	after	16d exposure
16B-03-28-16	2.06731	16B.d24.total	16B	16.total	16	16	3/28/16	16888	16888	total	0	24	8	16.d24	16.total.d24	non-responder	non.d24	16.total.non.d24	16	after	16d exposure
16B-04-05-16	1.95743	16B.d32.total	16B	16.total	16	16	4/5/16	16896	16896	total	0	32	32	16.d32	16.total.d32	non-responder	non.d32	16.total.non.d32	16	after	16d exposure
16C-03-03-16	2.47155	16C.d-1.total	16C	16.total	16	16	3/3/16	16863	16863	total	0	-1	-1	16.d-1	16.total.d-1	responder	res.d-1	16.total.res.d-1	16	before	16d exposure
16C-03-04-16	1.58855	16C.d00.total	16C	16.total	16	16	3/4/16	16864	16864	total	0	0	-16	16.d00	16.total.d00	responder	res.d00	16.total.res.d00	16	before	16d exposure
16C-03-20-16	1.69179	16C.d16.total	16C	16.total	16	16	3/20/16	16880	16880	total	0	16	0	16.d16	16.total.d16	responder	res.d16	16.total.res.d16	16	during	16d exposure
16C-03-22-16	1.15274	16C.d18.total	16C	16.total	16	16	3/22/16	16882	16882	total	0	18	2	16.d18	16.total.d18	responder	res.d18	16.total.res.d18	16	after	16d exposure
16C-03-24-16	0.618255	16C.d20.total	16C	16.total	16	16	3/24/16	16884	16884	total	0	20	4	16.d20	16.total.d20	responder	res.d20	16.total.res.d20	16	after	16d exposure
16C-03-28-16	2.17213	16C.d24.total	16C	16.total	16	16	3/28/16	16888	16888	total	0	24	8	16.d24	16.total.d24	responder	res.d24	16.total.res.d24	16	after	16d exposure
16C-04-05-16	1.75846	16C.d32.total	16C	16.total	16	16	4/5/16	16896	16896	total	0	32	32	16.d32	16.total.d32	responder	res.d32	16.total.res.d32	16	after	16d exposure
16D-03-03-16	2.38114	16D.d-1.total	16D	16.total	16	16	3/3/16	16863	16863	total	0	-1	-1	16.d-1	16.total.d-1	responder	res.d-1	16.total.res.d-1	16	before	16d exposure
16D-03-04-16	2.15228	16D.d00.total	16D	16.total	16	16	3/4/16	16864	16864	total	0	0	-16	16.d00	16.total.d00	responder	res.d00	16.total.res.d00	16	before	16d exposure
16D-03-20-16	1.46274	16D.d16.total	16D	16.total	16	16	3/20/16	16880	16880	total	0	16	0	16.d16	16.total.d16	responder	res.d16	16.total.res.d16	16	during	16d exposure
16D-03-22-16	0.914292	16D.d18.total	16D	16.total	16	16	3/22/16	16882	16882	total	0	18	2	16.d18	16.total.d18	responder	res.d18	16.total.res.d18	16	after	16d exposure
16D-03-24-16	0.885812	16D.d20.total	16D	16.total	16	16	3/24/16	16884	16884	total	0	20	4	16.d20	16.total.d20	responder	res.d20	16.total.res.d20	16	after	16d exposure
16D-03-28-16	1.44763	16D.d24.total	16D	16.total	16	16	3/28/16	16888	16888	total	0	24	8	16.d24	16.total.d24	responder	res.d24	16.total.res.d24	16	after	16d exposure
16D-04-05-16	1.82965	16D.d32.total	16D	16.total	16	16	4/5/16	16896	16896	total	0	32	32	16.d32	16.total.d32	responder	res.d32	16.total.res.d32	16	after	16d exposure
2A-03-03-16	1.93944	2A.d-1.total	2A	02.total	2	2	3/3/16	16863	16863	total	0	-1	-1	02.d-1	02.total.d-1	non-responder	non.d-1	02.total.non.d-1	2	before	2d exposure
2A-03-04-16	2.69895	2A.d00.total	2A	02.total	2	2	3/4/16	16864	16864	total	0	0	-2	02.d00	02.total.d00	non-responder	non.d00	02.total.non.d00	2	before	2d exposure
2A-03-06-16	2.26451	2A.d02.total	2A	02.total	2	2	3/6/16	16866	16866	total	0	2	0	02.d02	02.total.d02	non-responder	non.d02	02.total.non.d02	2	during	2d exposure
2A-03-08-16	2.40652	2A.d04.total	2A	02.total	2	2	3/8/16	16868	16868	total	0	4	2	02.d04	02.total.d04	non-responder	non.d04	02.total.non.d04	2	after	2d exposure
2A-03-10-16	2.55855	2A.d06.total	2A	02.total	2	2	3/10/16	16870	16870	total	0	6	4	02.d06	02.total.d06	non-responder	non.d06	02.total.non.d06	2	after	2d exposure
2A-03-12-16	1.59803	2A.d08.total	2A	02.total	2	2	3/12/16	16872	16872	total	0	8	6	02.d08	02.total.d08	non-responder	non.d08	02.total.non.d08	2	after	2d exposure
2A-04-05-16	2.51097	2A.d32.total	2A	02.total	2	2	4/5/16	16896	16896	total	0	32	32	02.d32	02.total.d32	non-responder	non.d32	02.total.non.d32	2	after	2d exposure
2B-03-03-16	2.22463	2B.d-1.total	2B	02.total	2	2	3/3/16	16863	16863	total	0	-1	-1	02.d-1	02.total.d-1	non-responder	non.d-1	02.total.non.d-1	2	before	2d exposure
2B-03-04-16	2.39983	2B.d00.total	2B	02.total	2	2	3/4/16	16864	16864	total	0	0	-2	02.d00	02.total.d00	non-responder	non.d00	02.total.non.d00	2	before	2d exposure
2B-03-06-16	1.65694	2B.d02.total	2B	02.total	2	2	3/6/16	16866	16866	total	0	2	0	02.d02	02.total.d02	non-responder	non.d02	02.total.non.d02	2	during	2d exposure
2B-03-08-16	1.64415	2B.d04.total	2B	02.total	2	2	3/8/16	16868	16868	total	0	4	2	02.d04	02.total.d04	non-responder	non.d04	02.total.non.d04	2	after	2d exposure
2B-03-10-16	1.48883	2B.d06.total	2B	02.total	2	2	3/10/16	16870	16870	total	0	6	4	02.d06	02.total.d06	non-responder	non.d06	02.total.non.d06	2	after	2d exposure
2B-03-12-16	2.21361	2B.d08.total	2B	02.total	2	2	3/12/16	16872	16872	total	0	8	6	02.d08	02.total.d08	non-responder	non.d08	02.total.non.d08	2	after	2d exposure
2B-04-05-16	2.16026	2B.d32.total	2B	02.total	2	2	4/5/16	16896	16896	total	0	32	32	02.d32	02.total.d32	non-responder	non.d32	02.total.non.d32	2	after	2d exposure
2C-03-03-16	2.45354	2C.d-1.total	2C	02.total	2	2	3/3/16	16863	16863	total	0	-1	-1	02.d-1	02.total.d-1	responder	res.d-1	02.total.res.d-1	2	before	2d exposure
2C-03-04-16	2.25401	2C.d00.total	2C	02.total	2	2	3/4/16	16864	16864	total	0	0	-2	02.d00	02.total.d00	responder	res.d00	02.total.res.d00	2	before	2d exposure
2C-03-06-16	1.66253	2C.d02.total	2C	02.total	2	2	3/6/16	16866	16866	total	0	2	0	02.d02	02.total.d02	responder	res.d02	02.total.res.d02	2	during	2d exposure
2C-03-08-16	1.63062	2C.d04.total	2C	02.total	2	2	3/8/16	16868	16868	total	0	4	2	02.d04	02.total.d04	responder	res.d04	02.total.res.d04	2	after	2d exposure
2C-03-10-16	0.720895	2C.d06.total	2C	02.total	2	2	3/10/16	16870	16870	total	0	6	4	02.d06	02.total.d06	responder	res.d06	02.total.res.d06	2	after	2d exposure
2C-03-12-16	0.492994	2C.d08.total	2C	02.total	2	2	3/12/16	16872	16872	total	0	8	6	02.d08	02.total.d08	responder	res.d08	02.total.res.d08	2	after	2d exposure
2C-04-05-16	1.6615	2C.d32.total	2C	02.total	2	2	4/5/16	16896	16896	total	0	32	32	02.d32	02.total.d32	responder	res.d32	02.total.res.d32	2	after	2d exposure
2D-03-03-16	2.48323	2D.d-1.total	2D	02.total	2	2	3/3/16	16863	16863	total	0	-1	-1	02.d-1	02.total.d-1	responder	res.d-1	02.total.res.d-1	2	before	2d exposure
2D-03-04-16	2.55513	2D.d00.total	2D	02.total	2	2	3/4/16	16864	16864	total	0	0	-2	02.d00	02.total.d00	responder	res.d00	02.total.res.d00	2	before	2d exposure
2D-03-06-16	1.50244	2D.d02.total	2D	02.total	2	2	3/6/16	16866	16866	total	0	2	0	02.d02	02.total.d02	responder	res.d02	02.total.res.d02	2	during	2d exposure
2D-03-08-16	1.72364	2D.d04.total	2D	02.total	2	2	3/8/16	16868	16868	total	0	4	2	02.d04	02.total.d04	responder	res.d04	02.total.res.d04	2	after	2d exposure
2D-03-10-16	2.4045	2D.d06.total	2D	02.total	2	2	3/10/16	16870	16870	total	0	6	4	02.d06	02.total.d06	responder	res.d06	02.total.res.d06	2	after	2d exposure
2D-03-12-16	2.01916	2D.d08.total	2D	02.total	2	2	3/12/16	16872	16872	total	0	8	6	02.d08	02.total.d08	responder	res.d08	02.total.res.d08	2	after	2d exposure
2D-04-05-16	2.98882	2D.d32.total	2D	02.total	2	2	4/5/16	16896	16896	total	0	32	32	02.d32	02.total.d32	responder	res.d32	02.total.res.d32	2	after	2d exposure
4A-03-03-16	2.42207	4A.d-1.total	4A	04.total	4	4	3/3/16	16863	16863	total	0	-1	-1	04.d-1	04.total.d-1	responder	res.d-1	04.total.res.d-1	4	before	4d exposure
4A-03-04-16	2.31641	4A.d00.total	4A	04.total	4	4	3/4/16	16864	16864	total	0	0	-4	04.d00	04.total.d00	responder	res.d00	04.total.res.d00	4	before	4d exposure
4A-03-08-16	1.27826	4A.d04.total	4A	04.total	4	4	3/8/16	16868	16868	total	0	4	0	04.d04	04.total.d04	responder	res.d04	04.total.res.d04	4	during	4d exposure
4A-03-10-16	1.91665	4A.d06.total	4A	04.total	4	4	3/10/16	16870	16870	total	0	6	2	04.d06	04.total.d06	responder	res.d06	04.total.res.d06	4	after	4d exposure
4A-03-12-16	1.88929	4A.d08.total	4A	04.total	4	4	3/12/16	16872	16872	total	0	8	4	04.d08	04.total.d08	responder	res.d08	04.total.res.d08	4	after	4d exposure
4A-03-14-16	2.98612	4A.d10.total	4A	04.total	4	4	3/14/16	16874	16874	total	0	10	6	04.d10	04.total.d10	responder	res.d10	04.total.res.d10	4	after	4d exposure
4A-04-05-16	2.42043	4A.d32.total	4A	04.total	4	4	4/5/16	16896	16896	total	0	32	32	04.d32	04.total.d32	responder	res.d32	04.total.res.d32	4	after	4d exposure
4B-03-03-16	2.52884	4B.d-1.total	4B	04.total	4	4	3/3/16	16863	16863	total	0	-1	-1	04.d-1	04.total.d-1	responder	res.d-1	04.total.res.d-1	4	before	4d exposure
4B-03-04-16	2.58582	4B.d00.total	4B	04.total	4	4	3/4/16	16864	16864	total	0	0	-4	04.d00	04.total.d00	responder	res.d00	04.total.res.d00	4	before	4d exposure
4B-03-08-16	1.32308	4B.d04.total	4B	04.total	4	4	3/8/16	16868	16868	total	0	4	0	04.d04	04.total.d04	responder	res.d04	04.total.res.d04	4	during	4d exposure
4B-03-10-16	1.30839	4B.d06.total	4B	04.total	4	4	3/10/16	16870	16870	total	0	6	2	04.d06	04.total.d06	responder	res.d06	04.total.res.d06	4	after	4d exposure
4B-03-12-16	2.43195	4B.d08.total	4B	04.total	4	4	3/12/16	16872	16872	total	0	8	4	04.d08	04.total.d08	responder	res.d08	04.total.res.d08	4	after	4d exposure
4B-03-14-16	2.54563	4B.d10.total	4B	04.total	4	4	3/14/16	16874	16874	total	0	10	6	04.d10	04.total.d10	responder	res.d10	04.total.res.d10	4	after	4d exposure
4B-04-05-16	1.04196	4B.d32.total	4B	04.total	4	4	4/5/16	16896	16896	total	0	32	32	04.d32	04.total.d32	responder	res.d32	04.total.res.d32	4	after	4d exposure
4C-03-03-16	2.32711	4C.d-1.total	4C	04.total	4	4	3/3/16	16863	16863	total	0	-1	-1	04.d-1	04.total.d-1	responder	res.d-1	04.total.res.d-1	4	before	4d exposure
4C-03-04-16	2.07673	4C.d00.total	4C	04.total	4	4	3/4/16	16864	16864	total	0	0	-4	04.d00	04.total.d00	responder	res.d00	04.total.res.d00	4	before	4d exposure
4C-03-08-16	1.1723	4C.d04.total	4C	04.total	4	4	3/8/16	16868	16868	total	0	4	0	04.d04	04.total.d04	responder	res.d04	04.total.res.d04	4	during	4d exposure
4C-03-10-16	1.17301	4C.d06.total	4C	04.total	4	4	3/10/16	16870	16870	total	0	6	2	04.d06	04.total.d06	responder	res.d06	04.total.res.d06	4	after	4d exposure
4C-03-12-16	1.81609	4C.d08.total	4C	04.total	4	4	3/12/16	16872	16872	total	0	8	4	04.d08	04.total.d08	responder	res.d08	04.total.res.d08	4	after	4d exposure
4C-03-14-16	2.559	4C.d10.total	4C	04.total	4	4	3/14/16	16874	16874	total	0	10	6	04.d10	04.total.d10	responder	res.d10	04.total.res.d10	4	after	4d exposure
4C-04-05-16	2.55653	4C.d32.total	4C	04.total	4	4	4/5/16	16896	16896	total	0	32	32	04.d32	04.total.d32	responder	res.d32	04.total.res.d32	4	after	4d exposure
4D-03-03-16	2.18763	4D.d-1.total	4D	04.total	4	4	3/3/16	16863	16863	total	0	-1	-1	04.d-1	04.total.d-1	responder	res.d-1	04.total.res.d-1	4	before	4d exposure
4D-03-04-16	2.11972	4D.d00.total	4D	04.total	4	4	3/4/16	16864	16864	total	0	0	-4	04.d00	04.total.d00	responder	res.d00	04.total.res.d00	4	before	4d exposure
4D-03-08-16	1.24277	4D.d04.total	4D	04.total	4	4	3/8/16	16868	16868	total	0	4	0	04.d04	04.total.d04	responder	res.d04	04.total.res.d04	4	during	4d exposure
4D-03-10-16	1.06311	4D.d06.total	4D	04.total	4	4	3/10/16	16870	16870	total	0	6	2	04.d06	04.total.d06	responder	res.d06	04.total.res.d06	4	after	4d exposure
4D-03-12-16	1.55238	4D.d08.total	4D	04.total	4	4	3/12/16	16872	16872	total	0	8	4	04.d08	04.total.d08	responder	res.d08	04.total.res.d08	4	after	4d exposure
4D-03-14-16	1.70051	4D.d10.total	4D	04.total	4	4	3/14/16	16874	16874	total	0	10	6	04.d10	04.total.d10	responder	res.d10	04.total.res.d10	4	after	4d exposure
4D-04-05-16	1.01817	4D.d32.total	4D	04.total	4	4	4/5/16	16896	16896	total	0	32	32	04.d32	04.total.d32	responder	res.d32	04.total.res.d32	4	after	4d exposure
8A-03-03-16	2.18103	8A.d-1.total	8A	08.total	8	8	3/3/16	16863	16863	total	0	-1	-1	08.d-1	08.total.d-1	non-responder	non.d-1	08.total.non.d-1	8	before	8d exposure
8A-03-04-16	2.0558	8A.d00.total	8A	08.total	8	8	3/4/16	16864	16864	total	0	0	-8	08.d00	08.total.d00	non-responder	non.d00	08.total.non.d00	8	before	8d exposure
8A-03-12-16	1.89787	8A.d08.total	8A	08.total	8	8	3/12/16	16872	16872	total	0	8	0	08.d08	08.total.d08	non-responder	non.d08	08.total.non.d08	8	during	8d exposure
8A-03-14-16	2.27356	8A.d10.total	8A	08.total	8	8	3/14/16	16874	16874	total	0	10	2	08.d10	08.total.d10	non-responder	non.d10	08.total.non.d10	8	after	8d exposure
8A-03-16-16	2.057	8A.d12.total	8A	08.total	8	8	3/16/16	16876	16876	total	0	12	4	08.d12	08.total.d12	non-responder	non.d12	08.total.non.d12	8	after	8d exposure
8A-04-05-16	1.71482	8A.d32.total	8A	08.total	8	8	4/5/16	16896	16896	total	0	32	32	08.d32	08.total.d32	non-responder	non.d32	08.total.non.d32	8	after	8d exposure
8B-03-03-16	2.28569	8B.d-1.total	8B	08.total	8	8	3/3/16	16863	16863	total	0	-1	-1	08.d-1	08.total.d-1	responder	res.d-1	08.total.res.d-1	8	before	8d exposure
8B-03-04-16	2.26768	8B.d00.total	8B	08.total	8	8	3/4/16	16864	16864	total	0	0	-8	08.d00	08.total.d00	responder	res.d00	08.total.res.d00	8	before	8d exposure
8B-03-12-16	1.73901	8B.d08.total	8B	08.total	8	8	3/12/16	16872	16872	total	0	8	0	08.d08	08.total.d08	responder	res.d08	08.total.res.d08	8	during	8d exposure
8B-03-14-16	1.3143	8B.d10.total	8B	08.total	8	8	3/14/16	16874	16874	total	0	10	2	08.d10	08.total.d10	responder	res.d10	08.total.res.d10	8	after	8d exposure
8B-03-16-16	1.96985	8B.d12.total	8B	08.total	8	8	3/16/16	16876	16876	total	0	12	4	08.d12	08.total.d12	responder	res.d12	08.total.res.d12	8	after	8d exposure
8B-04-05-16	1.32046	8B.d32.total	8B	08.total	8	8	4/5/16	16896	16896	total	0	32	32	08.d32	08.total.d32	responder	res.d32	08.total.res.d32	8	after	8d exposure
8C-03-03-16	2.27214	8C.d-1.total	8C	08.total	8	8	3/3/16	16863	16863	total	0	-1	-1	08.d-1	08.total.d-1	responder	res.d-1	08.total.res.d-1	8	before	8d exposure
8C-03-04-16	2.21838	8C.d00.total	8C	08.total	8	8	3/4/16	16864	16864	total	0	0	-8	08.d00	08.total.d00	responder	res.d00	08.total.res.d00	8	before	8d exposure
8C-03-12-16	1.46981	8C.d08.total	8C	08.total	8	8	3/12/16	16872	16872	total	0	8	0	08.d08	08.total.d08	responder	res.d08	08.total.res.d08	8	during	8d exposure
8C-03-14-16	0.83935	8C.d10.total	8C	08.total	8	8	3/14/16	16874	16874	total	0	10	2	08.d10	08.total.d10	responder	res.d10	08.total.res.d10	8	after	8d exposure
8C-03-16-16	0.48389	8C.d12.total	8C	08.total	8	8	3/16/16	16876	16876	total	0	12	4	08.d12	08.total.d12	responder	res.d12	08.total.res.d12	8	after	8d exposure
8C-04-05-16	2.23103	8C.d32.total	8C	08.total	8	8	4/5/16	16896	16896	total	0	32	32	08.d32	08.total.d32	responder	res.d32	08.total.res.d32	8	after	8d exposure
8D-03-03-16	1.94485	8D.d-1.total	8D	08.total	8	8	3/3/16	16863	16863	total	0	-1	-1	08.d-1	08.total.d-1	non-responder	non.d-1	08.total.non.d-1	8	before	8d exposure
8D-03-04-16	1.89479	8D.d00.total	8D	08.total	8	8	3/4/16	16864	16864	total	0	0	-8	08.d00	08.total.d00	non-responder	non.d00	08.total.non.d00	8	before	8d exposure
8D-03-12-16	1.83635	8D.d08.total	8D	08.total	8	8	3/12/16	16872	16872	total	0	8	0	08.d08	08.total.d08	non-responder	non.d08	08.total.non.d08	8	during	8d exposure
8D-03-14-16	1.90638	8D.d10.total	8D	08.total	8	8	3/14/16	16874	16874	total	0	10	2	08.d10	08.total.d10	non-responder	non.d10	08.total.non.d10	8	after	8d exposure
8D-03-16-16	2.10454	8D.d12.total	8D	08.total	8	8	3/16/16	16876	16876	total	0	12	4	08.d12	08.total.d12	non-responder	non.d12	08.total.non.d12	8	after	8d exposure
8D-04-05-16	2.03277	8D.d32.total	8D	08.total	8	8	4/5/16	16896	16896	total	0	32	32	08.d32	08.total.d32	non-responder	non.d32	08.total.non.d32	8	after	8d exposure

## Sheet: Fig. 3B
sample	taxa	reads	SampleID	Mouse	GroupSpore	GroupCat	Group	DateCat	EpochDateCat	EpochDate	SporeCat	Spore	DayCat	Day	GroupDay	GroupSporeDay	Response	ResponseDay	GroupSporeResponseDay	duration	TimepointCat	relative
0A-03-04-16	Bacteroidetes	15148	0A.d00.total	0A	00.total	0	0	3/4/16	16864	16864	total	0	0	0	00.d00	00.total.d00	control	cnt.d00	00.total.cnt.d00	0	before	0.584008
0A-03-04-16	Firmicutes	7874	0A.d00.total	0A	00.total	0	0	3/4/16	16864	16864	total	0	0	0	00.d00	00.total.d00	control	cnt.d00	00.total.cnt.d00	0	before	0.30357
0A-03-06-16	Bacteroidetes	13167	0A.d02.total	0A	00.total	0	0	3/6/16	16866	16866	total	0	2	2	00.d02	00.total.d02	control	cnt.d02	00.total.cnt.d02	0	before	0.677803
0A-03-06-16	Firmicutes	4982	0A.d02.total	0A	00.total	0	0	3/6/16	16866	16866	total	0	2	2	00.d02	00.total.d02	control	cnt.d02	00.total.cnt.d02	0	before	0.25646
0A-03-08-16	Bacteroidetes	11517	0A.d04.total	0A	00.total	0	0	3/8/16	16868	16868	total	0	4	4	00.d04	00.total.d04	control	cnt.d04	00.total.cnt.d04	0	before	0.566196
0A-03-08-16	Firmicutes	8663	0A.d04.total	0A	00.total	0	0	3/8/16	16868	16868	total	0	4	4	00.d04	00.total.d04	control	cnt.d04	00.total.cnt.d04	0	before	0.425889
0A-03-10-16	Bacteroidetes	9962	0A.d06.total	0A	00.total	0	0	3/10/16	16870	16870	total	0	6	6	00.d06	00.total.d06	control	cnt.d06	00.total.cnt.d06	0	before	0.53611
0A-03-10-16	Firmicutes	8474	0A.d06.total	0A	00.total	0	0	3/10/16	16870	16870	total	0	6	6	00.d06	00.total.d06	control	cnt.d06	00.total.cnt.d06	0	before	0.456033
0A-03-12-16	Bacteroidetes	12708	0A.d08.total	0A	00.total	0	0	3/12/16	16872	16872	total	0	8	8	00.d08	00.total.d08	control	cnt.d08	00.total.cnt.d08	0	before	0.518102
0A-03-12-16	Firmicutes	9481	0A.d08.total	0A	00.total	0	0	3/12/16	16872	16872	total	0	8	8	00.d08	00.total.d08	control	cnt.d08	00.total.cnt.d08	0	before	0.386538
0A-03-14-16	Bacteroidetes	16776	0A.d10.total	0A	00.total	0	0	3/14/16	16874	16874	total	0	10	10	00.d10	00.total.d10	control	cnt.d10	00.total.cnt.d10	0	before	0.686416
0A-03-14-16	Firmicutes	6291	0A.d10.total	0A	00.total	0	0	3/14/16	16874	16874	total	0	10	10	00.d10	00.total.d10	control	cnt.d10	00.total.cnt.d10	0	before	0.257406
0A-03-16-16	Bacteroidetes	15353	0A.d12.total	0A	00.total	0	0	3/16/16	16876	16876	total	0	12	12	00.d12	00.total.d12	control	cnt.d12	00.total.cnt.d12	0	before	0.559023
0A-03-16-16	Firmicutes	10942	0A.d12.total	0A	00.total	0	0	3/16/16	16876	16876	total	0	12	12	00.d12	00.total.d12	control	cnt.d12	00.total.cnt.d12	0	before	0.398412
0A-03-18-16	Bacteroidetes	12931	0A.d14.total	0A	00.total	0	0	3/18/16	16878	16878	total	0	14	14	00.d14	00.total.d14	control	cnt.d14	00.total.cnt.d14	0	before	0.620251
0A-03-18-16	Firmicutes	6595	0A.d14.total	0A	00.total	0	0	3/18/16	16878	16878	total	0	14	14	00.d14	00.total.d14	control	cnt.d14	00.total.cnt.d14	0	before	0.316337
0A-03-20-16	Bacteroidetes	24110	0A.d16.total	0A	00.total	0	0	3/20/16	16880	16880	total	0	16	16	00.d16	00.total.d16	control	cnt.d16	00.total.cnt.d16	0	before	0.661545
0A-03-20-16	Firmicutes	9067	0A.d16.total	0A	00.total	0	0	3/20/16	16880	16880	total	0	16	16	00.d16	00.total.d16	control	cnt.d16	00.total.cnt.d16	0	before	0.248786
0A-03-22-16	Bacteroidetes	24647	0A.d18.total	0A	00.total	0	0	3/22/16	16882	16882	total	0	18	18	00.d18	00.total.d18	control	cnt.d18	00.total.cnt.d18	0	before	0.678159
0A-03-22-16	Firmicutes	10110	0A.d18.total	0A	00.total	0	0	3/22/16	16882	16882	total	0	18	18	00.d18	00.total.d18	control	cnt.d18	00.total.cnt.d18	0	before	0.278175
0A-03-24-16	Bacteroidetes	22395	0A.d20.total	0A	00.total	0	0	3/24/16	16884	16884	total	0	20	20	00.d20	00.total.d20	control	cnt.d20	00.total.cnt.d20	0	before	0.378575
0A-03-24-16	Firmicutes	27512	0A.d20.total	0A	00.total	0	0	3/24/16	16884	16884	total	0	20	20	00.d20	00.total.d20	control	cnt.d20	00.total.cnt.d20	0	before	0.465075
0A-03-28-16	Bacteroidetes	28302	0A.d24.total	0A	00.total	0	0	3/28/16	16888	16888	total	0	24	24	00.d24	00.total.d24	control	cnt.d24	00.total.cnt.d24	0	before	0.75767
0A-03-28-16	Firmicutes	8490	0A.d24.total	0A	00.total	0	0	3/28/16	16888	16888	total	0	24	24	00.d24	00.total.d24	control	cnt.d24	00.total.cnt.d24	0	before	0.227285
0A-04-05-16	Bacteroidetes	13452	0A.d32.total	0A	00.total	0	0	4/5/16	16896	16896	total	0	32	32	00.d32	00.total.d32	control	cnt.d32	00.total.cnt.d32	0	before	0.542026
0A-04-05-16	Firmicutes	10895	0A.d32.total	0A	00.total	0	0	4/5/16	16896	16896	total	0	32	32	00.d32	00.total.d32	control	cnt.d32	00.total.cnt.d32	0	before	0.438996
0B-03-04-16	Bacteroidetes	13302	0B.d00.total	0B	00.total	0	0	3/4/16	16864	16864	total	0	0	0	00.d00	00.total.d00	control	cnt.d00	00.total.cnt.d00	0	before	0.378113
0B-03-04-16	Firmicutes	21613	0B.d00.total	0B	00.total	0	0	3/4/16	16864	16864	total	0	0	0	00.d00	00.total.d00	control	cnt.d00	00.total.cnt.d00	0	before	0.614355
0B-03-06-16	Bacteroidetes	12235	0B.d02.total	0B	00.total	0	0	3/6/16	16866	16866	total	0	2	2	00.d02	00.total.d02	control	cnt.d02	00.total.cnt.d02	0	before	0.52899
0B-03-06-16	Firmicutes	10647	0B.d02.total	0B	00.total	0	0	3/6/16	16866	16866	total	0	2	2	00.d02	00.total.d02	control	cnt.d02	00.total.cnt.d02	0	before	0.460331
0B-03-08-16	Bacteroidetes	22065	0B.d04.total	0B	00.total	0	0	3/8/16	16868	16868	total	0	4	4	00.d04	00.total.d04	control	cnt.d04	00.total.cnt.d04	0	before	0.738874
0B-03-08-16	Firmicutes	7148	0B.d04.total	0B	00.total	0	0	3/8/16	16868	16868	total	0	4	4	00.d04	00.total.d04	control	cnt.d04	00.total.cnt.d04	0	before	0.23936
0B-03-10-16	Bacteroidetes	20536	0B.d06.total	0B	00.total	0	0	3/10/16	16870	16870	total	0	6	6	00.d06	00.total.d06	control	cnt.d06	00.total.cnt.d06	0	before	0.613986
0B-03-10-16	Firmicutes	11007	0B.d06.total	0B	00.total	0	0	3/10/16	16870	16870	total	0	6	6	00.d06	00.total.d06	control	cnt.d06	00.total.cnt.d06	0	before	0.329088
0B-03-12-16	Bacteroidetes	22793	0B.d08.total	0B	00.total	0	0	3/12/16	16872	16872	total	0	8	8	00.d08	00.total.d08	control	cnt.d08	00.total.cnt.d08	0	before	0.717867
0B-03-12-16	Firmicutes	8604	0B.d08.total	0B	00.total	0	0	3/12/16	16872	16872	total	0	8	8	00.d08	00.total.d08	control	cnt.d08	00.total.cnt.d08	0	before	0.270984
0B-03-14-16	Bacteroidetes	22677	0B.d10.total	0B	00.total	0	0	3/14/16	16874	16874	total	0	10	10	00.d10	00.total.d10	control	cnt.d10	00.total.cnt.d10	0	before	0.692978
0B-03-14-16	Firmicutes	7977	0B.d10.total	0B	00.total	0	0	3/14/16	16874	16874	total	0	10	10	00.d10	00.total.d10	control	cnt.d10	00.total.cnt.d10	0	before	0.243766
0B-03-16-16	Bacteroidetes	36	0B.d12.total	0B	00.total	0	0	3/16/16	16876	16876	total	0	12	12	00.d12	00.total.d12	control	cnt.d12	00.total.cnt.d12	0	before	0.255319
0B-03-16-16	Firmicutes	71	0B.d12.total	0B	00.total	0	0	3/16/16	16876	16876	total	0	12	12	00.d12	00.total.d12	control	cnt.d12	00.total.cnt.d12	0	before	0.503546
0B-03-18-16	Bacteroidetes	13336	0B.d14.total	0B	00.total	0	0	3/18/16	16878	16878	total	0	14	14	00.d14	00.total.d14	control	cnt.d14	00.total.cnt.d14	0	before	0.566501
0B-03-18-16	Firmicutes	8977	0B.d14.total	0B	00.total	0	0	3/18/16	16878	16878	total	0	14	14	00.d14	00.total.d14	control	cnt.d14	00.total.cnt.d14	0	before	0.381335
0B-03-20-16	Bacteroidetes	26957	0B.d16.total	0B	00.total	0	0	3/20/16	16880	16880	total	0	16	16	00.d16	00.total.d16	control	cnt.d16	00.total.cnt.d16	0	before	0.697609
0B-03-20-16	Firmicutes	9618	0B.d16.total	0B	00.total	0	0	3/20/16	16880	16880	total	0	16	16	00.d16	00.total.d16	control	cnt.d16	00.total.cnt.d16	0	before	0.2489
0B-03-22-16	Bacteroidetes	23882	0B.d18.total	0B	00.total	0	0	3/22/16	16882	16882	total	0	18	18	00.d18	00.total.d18	control	cnt.d18	00.total.cnt.d18	0	before	0.647121
0B-03-22-16	Firmicutes	11209	0B.d18.total	0B	00.total	0	0	3/22/16	16882	16882	total	0	18	18	00.d18	00.total.d18	control	cnt.d18	00.total.cnt.d18	0	before	0.303726
0B-03-24-16	Bacteroidetes	11332	0B.d20.total	0B	00.total	0	0	3/24/16	16884	16884	total	0	20	20	00.d20	00.total.d20	control	cnt.d20	00.total.cnt.d20	0	before	0.453262
0B-03-24-16	Firmicutes	13447	0B.d20.total	0B	00.total	0	0	3/24/16	16884	16884	total	0	20	20	00.d20	00.total.d20	control	cnt.d20	00.total.cnt.d20	0	before	0.537858
0B-03-28-16	Bacteroidetes	31385	0B.d24.total	0B	00.total	0	0	3/28/16	16888	16888	total	0	24	24	00.d24	00.total.d24	control	cnt.d24	00.total.cnt.d24	0	before	0.71163
0B-03-28-16	Firmicutes	9565	0B.d24.total	0B	00.total	0	0	3/28/16	16888	16888	total	0	24	24	00.d24	00.total.d24	control	cnt.d24	00.total.cnt.d24	0	before	0.216879
0B-04-05-16	Bacteroidetes	10700	0B.d32.total	0B	00.total	0	0	4/5/16	16896	16896	total	0	32	32	00.d32	00.total.d32	control	cnt.d32	00.total.cnt.d32	0	before	0.440601
0B-04-05-16	Firmicutes	12887	0B.d32.total	0B	00.total	0	0	4/5/16	16896	16896	total	0	32	32	00.d32	00.total.d32	control	cnt.d32	00.total.cnt.d32	0	before	0.530657
0C-03-04-16	Bacteroidetes	15189	0C.d00.total	0C	00.total	0	0	3/4/16	16864	16864	total	0	0	0	00.d00	00.total.d00	control	cnt.d00	00.total.cnt.d00	0	before	0.682652
0C-03-04-16	Firmicutes	6039	0C.d00.total	0C	00.total	0	0	3/4/16	16864	16864	total	0	0	0	00.d00	00.total.d00	control	cnt.d00	00.total.cnt.d00	0	before	0.271416
0C-03-06-16	Bacteroidetes	13574	0C.d02.total	0C	00.total	0	0	3/6/16	16866	16866	total	0	2	2	00.d02	00.total.d02	control	cnt.d02	00.total.cnt.d02	0	before	0.618857
0C-03-06-16	Firmicutes	7966	0C.d02.total	0C	00.total	0	0	3/6/16	16866	16866	total	0	2	2	00.d02	00.total.d02	control	cnt.d02	00.total.cnt.d02	0	before	0.36318
0C-03-08-16	Bacteroidetes	18310	0C.d04.total	0C	00.total	0	0	3/8/16	16868	16868	total	0	4	4	00.d04	00.total.d04	control	cnt.d04	00.total.cnt.d04	0	before	0.794532
0C-03-08-16	Firmicutes	4382	0C.d04.total	0C	00.total	0	0	3/8/16	16868	16868	total	0	4	4	00.d04	00.total.d04	control	cnt.d04	00.total.cnt.d04	0	before	0.19015
0C-03-10-16	Bacteroidetes	16149	0C.d06.total	0C	00.total	0	0	3/10/16	16870	16870	total	0	6	6	00.d06	00.total.d06	control	cnt.d06	00.total.cnt.d06	0	before	0.739457
0C-03-10-16	Firmicutes	5456	0C.d06.total	0C	00.total	0	0	3/10/16	16870	16870	total	0	6	6	00.d06	00.total.d06	control	cnt.d06	00.total.cnt.d06	0	before	0.249828
0C-03-12-16	Bacteroidetes	14606	0C.d08.total	0C	00.total	0	0	3/12/16	16872	16872	total	0	8	8	00.d08	00.total.d08	control	cnt.d08	00.total.cnt.d08	0	before	0.653016
0C-03-12-16	Firmicutes	7428	0C.d08.total	0C	00.total	0	0	3/12/16	16872	16872	total	0	8	8	00.d08	00.total.d08	control	cnt.d08	00.total.cnt.d08	0	before	0.332096
0C-03-14-16	Bacteroidetes	18523	0C.d10.total	0C	00.total	0	0	3/14/16	16874	16874	total	0	10	10	00.d10	00.total.d10	control	cnt.d10	00.total.cnt.d10	0	before	0.669764
0C-03-14-16	Firmicutes	7616	0C.d10.total	0C	00.total	0	0	3/14/16	16874	16874	total	0	10	10	00.d10	00.total.d10	control	cnt.d10	00.total.cnt.d10	0	before	0.275383
0C-03-16-16	Bacteroidetes	9052	0C.d12.total	0C	00.total	0	0	3/16/16	16876	16876	total	0	12	12	00.d12	00.total.d12	control	cnt.d12	00.total.cnt.d12	0	before	0.450819
0C-03-16-16	Firmicutes	9590	0C.d12.total	0C	00.total	0	0	3/16/16	16876	16876	total	0	12	12	00.d12	00.total.d12	control	cnt.d12	00.total.cnt.d12	0	before	0.477613
0C-03-18-16	Bacteroidetes	25587	0C.d14.total	0C	00.total	0	0	3/18/16	16878	16878	total	0	14	14	00.d14	00.total.d14	control	cnt.d14	00.total.cnt.d14	0	before	0.693941
0C-03-18-16	Firmicutes	9880	0C.d14.total	0C	00.total	0	0	3/18/16	16878	16878	total	0	14	14	00.d14	00.total.d14	control	cnt.d14	00.total.cnt.d14	0	before	0.267954
0C-03-20-16	Bacteroidetes	21086	0C.d16.total	0C	00.total	0	0	3/20/16	16880	16880	total	0	16	16	00.d16	00.total.d16	control	cnt.d16	00.total.cnt.d16	0	before	0.583663
0C-03-20-16	Firmicutes	12942	0C.d16.total	0C	00.total	0	0	3/20/16	16880	16880	total	0	16	16	00.d16	00.total.d16	control	cnt.d16	00.total.cnt.d16	0	before	0.358236
0C-03-22-16	Bacteroidetes	29040	0C.d18.total	0C	00.total	0	0	3/22/16	16882	16882	total	0	18	18	00.d18	00.total.d18	control	cnt.d18	00.total.cnt.d18	0	before	0.699945
0C-03-22-16	Firmicutes	11849	0C.d18.total	0C	00.total	0	0	3/22/16	16882	16882	total	0	18	18	00.d18	00.total.d18	control	cnt.d18	00.total.cnt.d18	0	before	0.285594
0C-03-24-16	Bacteroidetes	17792	0C.d20.total	0C	00.total	0	0	3/24/16	16884	16884	total	0	20	20	00.d20	00.total.d20	control	cnt.d20	00.total.cnt.d20	0	before	0.595907
0C-03-24-16	Firmicutes	11247	0C.d20.total	0C	00.total	0	0	3/24/16	16884	16884	total	0	20	20	00.d20	00.total.d20	control	cnt.d20	00.total.cnt.d20	0	before	0.376696
0C-03-28-16	Bacteroidetes	27751	0C.d24.total	0C	00.total	0	0	3/28/16	16888	16888	total	0	24	24	00.d24	00.total.d24	control	cnt.d24	00.total.cnt.d24	0	before	0.724437
0C-03-28-16	Firmicutes	9167	0C.d24.total	0C	00.total	0	0	3/28/16	16888	16888	total	0	24	24	00.d24	00.total.d24	control	cnt.d24	00.total.cnt.d24	0	before	0.239304
0C-04-05-16	Bacteroidetes	26537	0C.d32.total	0C	00.total	0	0	4/5/16	16896	16896	total	0	32	32	00.d32	00.total.d32	control	cnt.d32	00.total.cnt.d32	0	before	0.698452
0C-04-05-16	Firmicutes	9192	0C.d32.total	0C	00.total	0	0	4/5/16	16896	16896	total	0	32	32	00.d32	00.total.d32	control	cnt.d32	00.total.cnt.d32	0	before	0.241933
0D-03-04-16	Bacteroidetes	11625	0D.d00.total	0D	00.total	0	0	3/4/16	16864	16864	total	0	0	0	00.d00	00.total.d00	control	cnt.d00	00.total.cnt.d00	0	before	0.543987
0D-03-04-16	Firmicutes	7437	0D.d00.total	0D	00.total	0	0	3/4/16	16864	16864	total	0	0	0	00.d00	00.total.d00	control	cnt.d00	00.total.cnt.d00	0	before	0.348011
0D-03-06-16	Bacteroidetes	19926	0D.d02.total	0D	00.total	0	0	3/6/16	16866	16866	total	0	2	2	00.d02	00.total.d02	control	cnt.d02	00.total.cnt.d02	0	before	0.700731
0D-03-06-16	Firmicutes	5615	0D.d02.total	0D	00.total	0	0	3/6/16	16866	16866	total	0	2	2	00.d02	00.total.d02	control	cnt.d02	00.total.cnt.d02	0	before	0.197461
0D-03-08-16	Bacteroidetes	17442	0D.d04.total	0D	00.total	0	0	3/8/16	16868	16868	total	0	4	4	00.d04	00.total.d04	control	cnt.d04	00.total.cnt.d04	0	before	0.656999
0D-03-08-16	Firmicutes	7069	0D.d04.total	0D	00.total	0	0	3/8/16	16868	16868	total	0	4	4	00.d04	00.total.d04	control	cnt.d04	00.total.cnt.d04	0	before	0.266272
0D-03-10-16	Bacteroidetes	20461	0D.d06.total	0D	00.total	0	0	3/10/16	16870	16870	total	0	6	6	00.d06	00.total.d06	control	cnt.d06	00.total.cnt.d06	0	before	0.753156
0D-03-10-16	Firmicutes	5668	0D.d06.total	0D	00.total	0	0	3/10/16	16870	16870	total	0	6	6	00.d06	00.total.d06	control	cnt.d06	00.total.cnt.d06	0	before	0.208635
0D-03-12-16	Bacteroidetes	22725	0D.d08.total	0D	00.total	0	0	3/12/16	16872	16872	total	0	8	8	00.d08	00.total.d08	control	cnt.d08	00.total.cnt.d08	0	before	0.707701
0D-03-12-16	Firmicutes	7472	0D.d08.total	0D	00.total	0	0	3/12/16	16872	16872	total	0	8	8	00.d08	00.total.d08	control	cnt.d08	00.total.cnt.d08	0	before	0.232693
0D-03-14-16	Bacteroidetes	8186	0D.d10.total	0D	00.total	0	0	3/14/16	16874	16874	total	0	10	10	00.d10	00.total.d10	control	cnt.d10	00.total.cnt.d10	0	before	0.560416
0D-03-14-16	Firmicutes	5813	0D.d10.total	0D	00.total	0	0	3/14/16	16874	16874	total	0	10	10	00.d10	00.total.d10	control	cnt.d10	00.total.cnt.d10	0	before	0.39796
0D-03-16-16	Bacteroidetes	18927	0D.d12.total	0D	00.total	0	0	3/16/16	16876	16876	total	0	12	12	00.d12	00.total.d12	control	cnt.d12	00.total.cnt.d12	0	before	0.721056
0D-03-16-16	Firmicutes	5081	0D.d12.total	0D	00.total	0	0	3/16/16	16876	16876	total	0	12	12	00.d12	00.total.d12	control	cnt.d12	00.total.cnt.d12	0	before	0.193569
0D-03-18-16	Bacteroidetes	13632	0D.d14.total	0D	00.total	0	0	3/18/16	16878	16878	total	0	14	14	00.d14	00.total.d14	control	cnt.d14	00.total.cnt.d14	0	before	0.608571
0D-03-18-16	Firmicutes	8248	0D.d14.total	0D	00.total	0	0	3/18/16	16878	16878	total	0	14	14	00.d14	00.total.d14	control	cnt.d14	00.total.cnt.d14	0	before	0.368214
0D-03-20-16	Bacteroidetes	23933	0D.d16.total	0D	00.total	0	0	3/20/16	16880	16880	total	0	16	16	00.d16	00.total.d16	control	cnt.d16	00.total.cnt.d16	0	before	0.721591
0D-03-20-16	Firmicutes	7418	0D.d16.total	0D	00.total	0	0	3/20/16	16880	16880	total	0	16	16	00.d16	00.total.d16	control	cnt.d16	00.total.cnt.d16	0	before	0.223656
0D-03-22-16	Bacteroidetes	23250	0D.d18.total	0D	00.total	0	0	3/22/16	16882	16882	total	0	18	18	00.d18	00.total.d18	control	cnt.d18	00.total.cnt.d18	0	before	0.595574
0D-03-22-16	Firmicutes	12615	0D.d18.total	0D	00.total	0	0	3/22/16	16882	16882	total	0	18	18	00.d18	00.total.d18	control	cnt.d18	00.total.cnt.d18	0	before	0.323147
0D-03-24-16	Bacteroidetes	23878	0D.d20.total	0D	00.total	0	0	3/24/16	16884	16884	total	0	20	20	00.d20	00.total.d20	control	cnt.d20	00.total.cnt.d20	0	before	0.700337
0D-03-24-16	Firmicutes	7826	0D.d20.total	0D	00.total	0	0	3/24/16	16884	16884	total	0	20	20	00.d20	00.total.d20	control	cnt.d20	00.total.cnt.d20	0	before	0.229535
0D-03-28-16	Bacteroidetes	20750	0D.d24.total	0D	00.total	0	0	3/28/16	16888	16888	total	0	24	24	00.d24	00.total.d24	control	cnt.d24	00.total.cnt.d24	0	before	0.661587
0D-03-28-16	Firmicutes	10166	0D.d24.total	0D	00.total	0	0	3/28/16	16888	16888	total	0	24	24	00.d24	00.total.d24	control	cnt.d24	00.total.cnt.d24	0	before	0.32413
0D-04-05-16	Bacteroidetes	23093	0D.d32.total	0D	00.total	0	0	4/5/16	16896	16896	total	0	32	32	00.d32	00.total.d32	control	cnt.d32	00.total.cnt.d32	0	before	0.730491
0D-04-05-16	Firmicutes	7744	0D.d32.total	0D	00.total	0	0	4/5/16	16896	16896	total	0	32	32	00.d32	00.total.d32	control	cnt.d32	00.total.cnt.d32	0	before	0.244963
16A-03-20-16	Bacteroidetes	24030	16A.d16.total	16A	16.total	16	16	3/20/16	16880	16880	total	0	16	0	16.d16	16.total.d16	non-responder	non.d16	16.total.non.d16	16	during	0.632751
16A-03-20-16	Firmicutes	12877	16A.d16.total	16A	16.total	16	16	3/20/16	16880	16880	total	0	16	0	16.d16	16.total.d16	non-responder	non.d16	16.total.non.d16	16	during	0.339074
16A-03-22-16	Bacteroidetes	29290	16A.d18.total	16A	16.total	16	16	3/22/16	16882	16882	total	0	18	2	16.d18	16.total.d18	non-responder	non.d18	16.total.non.d18	16	after	0.653401
16A-03-22-16	Firmicutes	13403	16A.d18.total	16A	16.total	16	16	3/22/16	16882	16882	total	0	18	2	16.d18	16.total.d18	non-responder	non.d18	16.total.non.d18	16	after	0.298994
16A-03-24-16	Bacteroidetes	28456	16A.d20.total	16A	16.total	16	16	3/24/16	16884	16884	total	0	20	4	16.d20	16.total.d20	non-responder	non.d20	16.total.non.d20	16	after	0.725308
16A-03-24-16	Firmicutes	9993	16A.d20.total	16A	16.total	16	16	3/24/16	16884	16884	total	0	20	4	16.d20	16.total.d20	non-responder	non.d20	16.total.non.d20	16	after	0.254709
16A-03-28-16	Bacteroidetes	27521	16A.d24.total	16A	16.total	16	16	3/28/16	16888	16888	total	0	24	8	16.d24	16.total.d24	non-responder	non.d24	16.total.non.d24	16	after	0.773888
16A-03-28-16	Firmicutes	7828	16A.d24.total	16A	16.total	16	16	3/28/16	16888	16888	total	0	24	8	16.d24	16.total.d24	non-responder	non.d24	16.total.non.d24	16	after	0.220123
16A-04-05-16	Bacteroidetes	24244	16A.d32.total	16A	16.total	16	16	4/5/16	16896	16896	total	0	32	16	16.d32	16.total.d32	non-responder	non.d32	16.total.non.d32	16	after	0.629747
16A-04-05-16	Firmicutes	12839	16A.d32.total	16A	16.total	16	16	4/5/16	16896	16896	total	0	32	16	16.d32	16.total.d32	non-responder	non.d32	16.total.non.d32	16	after	0.333498
16B-03-20-16	Bacteroidetes	24137	16B.d16.total	16B	16.total	16	16	3/20/16	16880	16880	total	0	16	0	16.d16	16.total.d16	non-responder	non.d16	16.total.non.d16	16	during	0.568157
16B-03-20-16	Firmicutes	16062	16B.d16.total	16B	16.total	16	16	3/20/16	16880	16880	total	0	16	0	16.d16	16.total.d16	non-responder	non.d16	16.total.non.d16	16	during	0.378081
16B-03-22-16	Bacteroidetes	35263	16B.d18.total	16B	16.total	16	16	3/22/16	16882	16882	total	0	18	2	16.d18	16.total.d18	non-responder	non.d18	16.total.non.d18	16	after	0.714665
16B-03-22-16	Firmicutes	11440	16B.d18.total	16B	16.total	16	16	3/22/16	16882	16882	total	0	18	2	16.d18	16.total.d18	non-responder	non.d18	16.total.non.d18	16	after	0.231851
16B-03-24-16	Bacteroidetes	30503	16B.d20.total	16B	16.total	16	16	3/24/16	16884	16884	total	0	20	4	16.d20	16.total.d20	non-responder	non.d20	16.total.non.d20	16	after	0.708318
16B-03-24-16	Firmicutes	10434	16B.d20.total	16B	16.total	16	16	3/24/16	16884	16884	total	0	20	4	16.d20	16.total.d20	non-responder	non.d20	16.total.non.d20	16	after	0.242291
16B-03-28-16	Bacteroidetes	24237	16B.d24.total	16B	16.total	16	16	3/28/16	16888	16888	total	0	24	8	16.d24	16.total.d24	non-responder	non.d24	16.total.non.d24	16	after	0.56051
16B-03-28-16	Firmicutes	18870	16B.d24.total	16B	16.total	16	16	3/28/16	16888	16888	total	0	24	8	16.d24	16.total.d24	non-responder	non.d24	16.total.non.d24	16	after	0.436391
16B-04-05-16	Bacteroidetes	42502	16B.d32.total	16B	16.total	16	16	4/5/16	16896	16896	total	0	32	16	16.d32	16.total.d32	non-responder	non.d32	16.total.non.d32	16	after	0.711759
16B-04-05-16	Firmicutes	12566	16B.d32.total	16B	16.total	16	16	4/5/16	16896	16896	total	0	32	16	16.d32	16.total.d32	non-responder	non.d32	16.total.non.d32	16	after	0.210436
16C-03-20-16	Bacteroidetes	4289	16C.d16.total	16C	16.total	16	16	3/20/16	16880	16880	total	0	16	0	16.d16	16.total.d16	responder	res.d16	16.total.res.d16	16	during	0.072936
16C-03-20-16	Firmicutes	3812	16C.d16.total	16C	16.total	16	16	3/20/16	16880	16880	total	0	16	0	16.d16	16.total.d16	responder	res.d16	16.total.res.d16	16	during	0.0648244
16C-03-22-16	Bacteroidetes	179	16C.d18.total	16C	16.total	16	16	3/22/16	16882	16882	total	0	18	2	16.d18	16.total.d18	responder	res.d18	16.total.res.d18	16	after	0.00230575
16C-03-22-16	Firmicutes	60741	16C.d18.total	16C	16.total	16	16	3/22/16	16882	16882	total	0	18	2	16.d18	16.total.d18	responder	res.d18	16.total.res.d18	16	after	0.782422
16C-03-24-16	Bacteroidetes	224	16C.d20.total	16C	16.total	16	16	3/24/16	16884	16884	total	0	20	4	16.d20	16.total.d20	responder	res.d20	16.total.res.d20	16	after	0.00310262
16C-03-24-16	Firmicutes	67962	16C.d20.total	16C	16.total	16	16	3/24/16	16884	16884	total	0	20	4	16.d20	16.total.d20	responder	res.d20	16.total.res.d20	16	after	0.941341
16C-03-28-16	Bacteroidetes	20528	16C.d24.total	16C	16.total	16	16	3/28/16	16888	16888	total	0	24	8	16.d24	16.total.d24	responder	res.d24	16.total.res.d24	16	after	0.444483
16C-03-28-16	Firmicutes	24642	16C.d24.total	16C	16.total	16	16	3/28/16	16888	16888	total	0	24	8	16.d24	16.total.d24	responder	res.d24	16.total.res.d24	16	after	0.533561
16C-04-05-16	Bacteroidetes	62	16C.d32.total	16C	16.total	16	16	4/5/16	16896	16896	total	0	32	16	16.d32	16.total.d32	responder	res.d32	16.total.res.d32	16	after	0.00094958
16C-04-05-16	Firmicutes	61665	16C.d32.total	16C	16.total	16	16	4/5/16	16896	16896	total	0	32	16	16.d32	16.total.d32	responder	res.d32	16.total.res.d32	16	after	0.94445
16D-03-20-16	Bacteroidetes	1420	16D.d16.total	16D	16.total	16	16	3/20/16	16880	16880	total	0	16	0	16.d16	16.total.d16	responder	res.d16	16.total.res.d16	16	during	0.0188662
16D-03-20-16	Firmicutes	1749	16D.d16.total	16D	16.total	16	16	3/20/16	16880	16880	total	0	16	0	16.d16	16.total.d16	responder	res.d16	16.total.res.d16	16	during	0.0232373
16D-03-22-16	Bacteroidetes	130	16D.d18.total	16D	16.total	16	16	3/22/16	16882	16882	total	0	18	2	16.d18	16.total.d18	responder	res.d18	16.total.res.d18	16	after	0.00409371
16D-03-22-16	Firmicutes	23089	16D.d18.total	16D	16.total	16	16	3/22/16	16882	16882	total	0	18	2	16.d18	16.total.d18	responder	res.d18	16.total.res.d18	16	after	0.727075
16D-03-24-16	Bacteroidetes	438	16D.d20.total	16D	16.total	16	16	3/24/16	16884	16884	total	0	20	4	16.d20	16.total.d20	responder	res.d20	16.total.res.d20	16	after	0.00704826
16D-03-24-16	Firmicutes	54318	16D.d20.total	16D	16.total	16	16	3/24/16	16884	16884	total	0	20	4	16.d20	16.total.d20	responder	res.d20	16.total.res.d20	16	after	0.874081
16D-03-28-16	Bacteroidetes	15623	16D.d24.total	16D	16.total	16	16	3/28/16	16888	16888	total	0	24	8	16.d24	16.total.d24	responder	res.d24	16.total.res.d24	16	after	0.27356
16D-03-28-16	Firmicutes	41290	16D.d24.total	16D	16.total	16	16	3/28/16	16888	16888	total	0	24	8	16.d24	16.total.d24	responder	res.d24	16.total.res.d24	16	after	0.722991
16D-04-05-16	Bacteroidetes	33842	16D.d32.total	16D	16.total	16	16	4/5/16	16896	16896	total	0	32	16	16.d32	16.total.d32	responder	res.d32	16.total.res.d32	16	after	0.629396
16D-04-05-16	Firmicutes	17766	16D.d32.total	16D	16.total	16	16	4/5/16	16896	16896	total	0	32	16	16.d32	16.total.d32	responder	res.d32	16.total.res.d32	16	after	0.330413
2A-03-06-16	Bacteroidetes	24217	2A.d02.total	2A	02.total	2	2	3/6/16	16866	16866	total	0	2	0	02.d02	02.total.d02	non-responder	non.d02	02.total.non.d02	2	during	0.655594
2A-03-06-16	Firmicutes	11119	2A.d02.total	2A	02.total	2	2	3/6/16	16866	16866	total	0	2	0	02.d02	02.total.d02	non-responder	non.d02	02.total.non.d02	2	during	0.30101
2A-03-08-16	Bacteroidetes	13605	2A.d04.total	2A	02.total	2	2	3/8/16	16868	16868	total	0	4	2	02.d04	02.total.d04	non-responder	non.d04	02.total.non.d04	2	after	0.681647
2A-03-08-16	Firmicutes	5441	2A.d04.total	2A	02.total	2	2	3/8/16	16868	16868	total	0	4	2	02.d04	02.total.d04	non-responder	non.d04	02.total.non.d04	2	after	0.272609
2A-03-10-16	Bacteroidetes	10435	2A.d06.total	2A	02.total	2	2	3/10/16	16870	16870	total	0	6	4	02.d06	02.total.d06	non-responder	non.d06	02.total.non.d06	2	after	0.658983
2A-03-10-16	Firmicutes	4758	2A.d06.total	2A	02.total	2	2	3/10/16	16870	16870	total	0	6	4	02.d06	02.total.d06	non-responder	non.d06	02.total.non.d06	2	after	0.300474
2A-03-12-16	Bacteroidetes	34038	2A.d08.total	2A	02.total	2	2	3/12/16	16872	16872	total	0	8	6	02.d08	02.total.d08	non-responder	non.d08	02.total.non.d08	2	after	0.789452
2A-03-12-16	Firmicutes	7078	2A.d08.total	2A	02.total	2	2	3/12/16	16872	16872	total	0	8	6	02.d08	02.total.d08	non-responder	non.d08	02.total.non.d08	2	after	0.164162
2A-04-05-16	Bacteroidetes	20971	2A.d32.total	2A	02.total	2	2	4/5/16	16896	16896	total	0	32	30	02.d32	02.total.d32	non-responder	non.d32	02.total.non.d32	2	after	0.502107
2A-04-05-16	Firmicutes	14287	2A.d32.total	2A	02.total	2	2	4/5/16	16896	16896	total	0	32	30	02.d32	02.total.d32	non-responder	non.d32	02.total.non.d32	2	after	0.342072
2B-03-06-16	Bacteroidetes	22663	2B.d02.total	2B	02.total	2	2	3/6/16	16866	16866	total	0	2	0	02.d02	02.total.d02	non-responder	non.d02	02.total.non.d02	2	during	0.558821
2B-03-06-16	Firmicutes	9966	2B.d02.total	2B	02.total	2	2	3/6/16	16866	16866	total	0	2	0	02.d02	02.total.d02	non-responder	non.d02	02.total.non.d02	2	during	0.24574
2B-03-08-16	Bacteroidetes	22509	2B.d04.total	2B	02.total	2	2	3/8/16	16868	16868	total	0	4	2	02.d04	02.total.d04	non-responder	non.d04	02.total.non.d04	2	after	0.591331
2B-03-08-16	Firmicutes	15377	2B.d04.total	2B	02.total	2	2	3/8/16	16868	16868	total	0	4	2	02.d04	02.total.d04	non-responder	non.d04	02.total.non.d04	2	after	0.403967
2B-03-10-16	Bacteroidetes	25080	2B.d06.total	2B	02.total	2	2	3/10/16	16870	16870	total	0	6	4	02.d06	02.total.d06	non-responder	non.d06	02.total.non.d06	2	after	0.767489
2B-03-10-16	Firmicutes	6787	2B.d06.total	2B	02.total	2	2	3/10/16	16870	16870	total	0	6	4	02.d06	02.total.d06	non-responder	non.d06	02.total.non.d06	2	after	0.207693
2B-03-12-16	Bacteroidetes	12435	2B.d08.total	2B	02.total	2	2	3/12/16	16872	16872	total	0	8	6	02.d08	02.total.d08	non-responder	non.d08	02.total.non.d08	2	after	0.436086
2B-03-12-16	Firmicutes	15904	2B.d08.total	2B	02.total	2	2	3/12/16	16872	16872	total	0	8	6	02.d08	02.total.d08	non-responder	non.d08	02.total.non.d08	2	after	0.557742
2B-04-05-16	Bacteroidetes	28011	2B.d32.total	2B	02.total	2	2	4/5/16	16896	16896	total	0	32	30	02.d32	02.total.d32	non-responder	non.d32	02.total.non.d32	2	after	0.72436
2B-04-05-16	Firmicutes	9227	2B.d32.total	2B	02.total	2	2	4/5/16	16896	16896	total	0	32	30	02.d32	02.total.d32	non-responder	non.d32	02.total.non.d32	2	after	0.238609
2C-03-06-16	Bacteroidetes	679	2C.d02.total	2C	02.total	2	2	3/6/16	16866	16866	total	0	2	0	02.d02	02.total.d02	responder	res.d02	02.total.res.d02	2	during	0.0156408
2C-03-06-16	Firmicutes	1975	2C.d02.total	2C	02.total	2	2	3/6/16	16866	16866	total	0	2	0	02.d02	02.total.d02	responder	res.d02	02.total.res.d02	2	during	0.0454943
2C-03-08-16	Bacteroidetes	186	2C.d04.total	2C	02.total	2	2	3/8/16	16868	16868	total	0	4	2	02.d04	02.total.d04	responder	res.d04	02.total.res.d04	2	after	0.00430436
2C-03-08-16	Firmicutes	34765	2C.d04.total	2C	02.total	2	2	3/8/16	16868	16868	total	0	4	2	02.d04	02.total.d04	responder	res.d04	02.total.res.d04	2	after	0.804522
2C-03-10-16	Bacteroidetes	10611	2C.d06.total	2C	02.total	2	2	3/10/16	16870	16870	total	0	6	4	02.d06	02.total.d06	responder	res.d06	02.total.res.d06	2	after	0.145294
2C-03-10-16	Firmicutes	61993	2C.d06.total	2C	02.total	2	2	3/10/16	16870	16870	total	0	6	4	02.d06	02.total.d06	responder	res.d06	02.total.res.d06	2	after	0.848859
2C-03-12-16	Bacteroidetes	134	2C.d08.total	2C	02.total	2	2	3/12/16	16872	16872	total	0	8	6	02.d08	02.total.d08	responder	res.d08	02.total.res.d08	2	after	0.00180326
2C-03-12-16	Firmicutes	72136	2C.d08.total	2C	02.total	2	2	3/12/16	16872	16872	total	0	8	6	02.d08	02.total.d08	responder	res.d08	02.total.res.d08	2	after	0.970744
2C-04-05-16	Bacteroidetes	32748	2C.d32.total	2C	02.total	2	2	4/5/16	16896	16896	total	0	32	30	02.d32	02.total.d32	responder	res.d32	02.total.res.d32	2	after	0.564251
2C-04-05-16	Firmicutes	23460	2C.d32.total	2C	02.total	2	2	4/5/16	16896	16896	total	0	32	30	02.d32	02.total.d32	responder	res.d32	02.total.res.d32	2	after	0.404218
2D-03-06-16	Bacteroidetes	585	2D.d02.total	2D	02.total	2	2	3/6/16	16866	16866	total	0	2	0	02.d02	02.total.d02	responder	res.d02	02.total.res.d02	2	during	0.016458
2D-03-06-16	Firmicutes	986	2D.d02.total	2D	02.total	2	2	3/6/16	16866	16866	total	0	2	0	02.d02	02.total.d02	responder	res.d02	02.total.res.d02	2	during	0.0277395
2D-03-08-16	Bacteroidetes	60	2D.d04.total	2D	02.total	2	2	3/8/16	16868	16868	total	0	4	2	02.d04	02.total.d04	responder	res.d04	02.total.res.d04	2	after	0.00154751
2D-03-08-16	Firmicutes	33016	2D.d04.total	2D	02.total	2	2	3/8/16	16868	16868	total	0	4	2	02.d04	02.total.d04	responder	res.d04	02.total.res.d04	2	after	0.851542
2D-03-10-16	Bacteroidetes	34	2D.d06.total	2D	02.total	2	2	3/10/16	16870	16870	total	0	6	4	02.d06	02.total.d06	responder	res.d06	02.total.res.d06	2	after	0.00129553
2D-03-10-16	Firmicutes	23379	2D.d06.total	2D	02.total	2	2	3/10/16	16870	16870	total	0	6	4	02.d06	02.total.d06	responder	res.d06	02.total.res.d06	2	after	0.890832
2D-03-12-16	Bacteroidetes	41	2D.d08.total	2D	02.total	2	2	3/12/16	16872	16872	total	0	8	6	02.d08	02.total.d08	responder	res.d08	02.total.res.d08	2	after	0.00154234
2D-03-12-16	Firmicutes	23137	2D.d08.total	2D	02.total	2	2	3/12/16	16872	16872	total	0	8	6	02.d08	02.total.d08	responder	res.d08	02.total.res.d08	2	after	0.870368
2D-04-05-16	Bacteroidetes	26	2D.d32.total	2D	02.total	2	2	4/5/16	16896	16896	total	0	32	30	02.d32	02.total.d32	responder	res.d32	02.total.res.d32	2	after	0.00116342
2D-04-05-16	Firmicutes	21371	2D.d32.total	2D	02.total	2	2	4/5/16	16896	16896	total	0	32	30	02.d32	02.total.d32	responder	res.d32	02.total.res.d32	2	after	0.956282
4A-03-08-16	Bacteroidetes	459	4A.d04.total	4A	04.total	4	4	3/8/16	16868	16868	total	0	4	0	04.d04	04.total.d04	responder	res.d04	04.total.res.d04	4	during	0.0113317
4A-03-08-16	Firmicutes	619	4A.d04.total	4A	04.total	4	4	3/8/16	16868	16868	total	0	4	0	04.d04	04.total.d04	responder	res.d04	04.total.res.d04	4	during	0.0152817
4A-03-10-16	Bacteroidetes	53	4A.d06.total	4A	04.total	4	4	3/10/16	16870	16870	total	0	6	2	04.d06	04.total.d06	responder	res.d06	04.total.res.d06	4	after	0.00104524
4A-03-10-16	Firmicutes	46753	4A.d06.total	4A	04.total	4	4	3/10/16	16870	16870	total	0	6	2	04.d06	04.total.d06	responder	res.d06	04.total.res.d06	4	after	0.922041
4A-03-12-16	Bacteroidetes	52	4A.d08.total	4A	04.total	4	4	3/12/16	16872	16872	total	0	8	4	04.d08	04.total.d08	responder	res.d08	04.total.res.d08	4	after	0.0016463
4A-03-12-16	Firmicutes	31421	4A.d08.total	4A	04.total	4	4	3/12/16	16872	16872	total	0	8	4	04.d08	04.total.d08	responder	res.d08	04.total.res.d08	4	after	0.994776
4A-03-14-16	Bacteroidetes	91	4A.d10.total	4A	04.total	4	4	3/14/16	16874	16874	total	0	10	6	04.d10	04.total.d10	responder	res.d10	04.total.res.d10	4	after	0.00354845
4A-03-14-16	Firmicutes	21115	4A.d10.total	4A	04.total	4	4	3/14/16	16874	16874	total	0	10	6	04.d10	04.total.d10	responder	res.d10	04.total.res.d10	4	after	0.823357
4A-04-05-16	Bacteroidetes	86	4A.d32.total	4A	04.total	4	4	4/5/16	16896	16896	total	0	32	28	04.d32	04.total.d32	responder	res.d32	04.total.res.d32	4	after	0.00276438
4A-04-05-16	Firmicutes	30365	4A.d32.total	4A	04.total	4	4	4/5/16	16896	16896	total	0	32	28	04.d32	04.total.d32	responder	res.d32	04.total.res.d32	4	after	0.976053
4B-03-08-16	Bacteroidetes	491	4B.d04.total	4B	04.total	4	4	3/8/16	16868	16868	total	0	4	0	04.d04	04.total.d04	responder	res.d04	04.total.res.d04	4	during	0.0105184
4B-03-08-16	Firmicutes	655	4B.d04.total	4B	04.total	4	4	3/8/16	16868	16868	total	0	4	0	04.d04	04.total.d04	responder	res.d04	04.total.res.d04	4	during	0.0140317
4B-03-10-16	Bacteroidetes	26	4B.d06.total	4B	04.total	4	4	3/10/16	16870	16870	total	0	6	2	04.d06	04.total.d06	responder	res.d06	04.total.res.d06	4	after	0.000637208
4B-03-10-16	Firmicutes	38813	4B.d06.total	4B	04.total	4	4	3/10/16	16870	16870	total	0	6	2	04.d06	04.total.d06	responder	res.d06	04.total.res.d06	4	after	0.951229
4B-03-12-16	Bacteroidetes	11	4B.d08.total	4B	04.total	4	4	3/12/16	16872	16872	total	0	8	4	04.d08	04.total.d08	responder	res.d08	04.total.res.d08	4	after	0.000425071
4B-03-12-16	Firmicutes	23355	4B.d08.total	4B	04.total	4	4	3/12/16	16872	16872	total	0	8	4	04.d08	04.total.d08	responder	res.d08	04.total.res.d08	4	after	0.902504
4B-03-14-16	Bacteroidetes	24	4B.d10.total	4B	04.total	4	4	3/14/16	16874	16874	total	0	10	6	04.d10	04.total.d10	responder	res.d10	04.total.res.d10	4	after	0.000732578
4B-03-14-16	Firmicutes	32659	4B.d10.total	4B	04.total	4	4	3/14/16	16874	16874	total	0	10	6	04.d10	04.total.d10	responder	res.d10	04.total.res.d10	4	after	0.996887
4B-04-05-16	Bacteroidetes	56428	4B.d32.total	4B	04.total	4	4	4/5/16	16896	16896	total	0	32	28	04.d32	04.total.d32	responder	res.d32	04.total.res.d32	4	after	0.836206
4B-04-05-16	Firmicutes	10400	4B.d32.total	4B	04.total	4	4	4/5/16	16896	16896	total	0	32	28	04.d32	04.total.d32	responder	res.d32	04.total.res.d32	4	after	0.154117
4C-03-08-16	Bacteroidetes	317	4C.d04.total	4C	04.total	4	4	3/8/16	16868	16868	total	0	4	0	04.d04	04.total.d04	responder	res.d04	04.total.res.d04	4	during	0.00513785
4C-03-08-16	Firmicutes	544	4C.d04.total	4C	04.total	4	4	3/8/16	16868	16868	total	0	4	0	04.d04	04.total.d04	responder	res.d04	04.total.res.d04	4	during	0.008817
4C-03-10-16	Bacteroidetes	23	4C.d06.total	4C	04.total	4	4	3/10/16	16870	16870	total	0	6	2	04.d06	04.total.d06	responder	res.d06	04.total.res.d06	4	after	0.000530333
4C-03-10-16	Firmicutes	39340	4C.d06.total	4C	04.total	4	4	3/10/16	16870	16870	total	0	6	2	04.d06	04.total.d06	responder	res.d06	04.total.res.d06	4	after	0.9071
4C-03-12-16	Bacteroidetes	29	4C.d08.total	4C	04.total	4	4	3/12/16	16872	16872	total	0	8	4	04.d08	04.total.d08	responder	res.d08	04.total.res.d08	4	after	0.000824262
4C-03-12-16	Firmicutes	33235	4C.d08.total	4C	04.total	4	4	3/12/16	16872	16872	total	0	8	4	04.d08	04.total.d08	responder	res.d08	04.total.res.d08	4	after	0.944632
4C-03-14-16	Bacteroidetes	16	4C.d10.total	4C	04.total	4	4	3/14/16	16874	16874	total	0	10	6	04.d10	04.total.d10	responder	res.d10	04.total.res.d10	4	after	0.000644434
4C-03-14-16	Firmicutes	23310	4C.d10.total	4C	04.total	4	4	3/14/16	16874	16874	total	0	10	6	04.d10	04.total.d10	responder	res.d10	04.total.res.d10	4	after	0.938859
4C-04-05-16	Bacteroidetes	410	4C.d32.total	4C	04.total	4	4	4/5/16	16896	16896	total	0	32	28	04.d32	04.total.d32	responder	res.d32	04.total.res.d32	4	after	0.010608
4C-04-05-16	Firmicutes	34702	4C.d32.total	4C	04.total	4	4	4/5/16	16896	16896	total	0	32	28	04.d32	04.total.d32	responder	res.d32	04.total.res.d32	4	after	0.897853
4D-03-08-16	Bacteroidetes	220	4D.d04.total	4D	04.total	4	4	3/8/16	16868	16868	total	0	4	0	04.d04	04.total.d04	responder	res.d04	04.total.res.d04	4	during	0.00362331
4D-03-08-16	Firmicutes	754	4D.d04.total	4D	04.total	4	4	3/8/16	16868	16868	total	0	4	0	04.d04	04.total.d04	responder	res.d04	04.total.res.d04	4	during	0.0124181
4D-03-10-16	Bacteroidetes	52	4D.d06.total	4D	04.total	4	4	3/10/16	16870	16870	total	0	6	2	04.d06	04.total.d06	responder	res.d06	04.total.res.d06	4	after	0.000900698
4D-03-10-16	Firmicutes	53153	4D.d06.total	4D	04.total	4	4	3/10/16	16870	16870	total	0	6	2	04.d06	04.total.d06	responder	res.d06	04.total.res.d06	4	after	0.920669
4D-03-12-16	Bacteroidetes	59	4D.d08.total	4D	04.total	4	4	3/12/16	16872	16872	total	0	8	4	04.d08	04.total.d08	responder	res.d08	04.total.res.d08	4	after	0.00163042
4D-03-12-16	Firmicutes	31956	4D.d08.total	4D	04.total	4	4	3/12/16	16872	16872	total	0	8	4	04.d08	04.total.d08	responder	res.d08	04.total.res.d08	4	after	0.88308
4D-03-14-16	Bacteroidetes	47	4D.d10.total	4D	04.total	4	4	3/14/16	16874	16874	total	0	10	6	04.d10	04.total.d10	responder	res.d10	04.total.res.d10	4	after	0.0016745
4D-03-14-16	Firmicutes	26077	4D.d10.total	4D	04.total	4	4	3/14/16	16874	16874	total	0	10	6	04.d10	04.total.d10	responder	res.d10	04.total.res.d10	4	after	0.929065
4D-04-05-16	Bacteroidetes	42	4D.d32.total	4D	04.total	4	4	4/5/16	16896	16896	total	0	32	28	04.d32	04.total.d32	responder	res.d32	04.total.res.d32	4	after	0.00081612
4D-04-05-16	Firmicutes	50994	4D.d32.total	4D	04.total	4	4	4/5/16	16896	16896	total	0	32	28	04.d32	04.total.d32	responder	res.d32	04.total.res.d32	4	after	0.990887
8A-03-12-16	Bacteroidetes	29857	8A.d08.total	8A	08.total	8	8	3/12/16	16872	16872	total	0	8	0	08.d08	08.total.d08	non-responder	non.d08	08.total.non.d08	8	during	0.731861
8A-03-12-16	Firmicutes	9819	8A.d08.total	8A	08.total	8	8	3/12/16	16872	16872	total	0	8	0	08.d08	08.total.d08	non-responder	non.d08	08.total.non.d08	8	during	0.240685
8A-03-14-16	Bacteroidetes	24708	8A.d10.total	8A	08.total	8	8	3/14/16	16874	16874	total	0	10	2	08.d10	08.total.d10	non-responder	non.d10	08.total.non.d10	8	after	0.682221
8A-03-14-16	Firmicutes	9827	8A.d10.total	8A	08.total	8	8	3/14/16	16874	16874	total	0	10	2	08.d10	08.total.d10	non-responder	non.d10	08.total.non.d10	8	after	0.271337
8A-03-16-16	Bacteroidetes	28069	8A.d12.total	8A	08.total	8	8	3/16/16	16876	16876	total	0	12	4	08.d12	08.total.d12	non-responder	non.d12	08.total.non.d12	8	after	0.735676
8A-03-16-16	Firmicutes	8821	8A.d12.total	8A	08.total	8	8	3/16/16	16876	16876	total	0	12	4	08.d12	08.total.d12	non-responder	non.d12	08.total.non.d12	8	after	0.231195
8A-04-05-16	Bacteroidetes	55667	8A.d32.total	8A	08.total	8	8	4/5/16	16896	16896	total	0	32	24	08.d32	08.total.d32	non-responder	non.d32	08.total.non.d32	8	after	0.827737
8A-04-05-16	Firmicutes	7823	8A.d32.total	8A	08.total	8	8	4/5/16	16896	16896	total	0	32	24	08.d32	08.total.d32	non-responder	non.d32	08.total.non.d32	8	after	0.116324
8B-03-12-16	Bacteroidetes	6322	8B.d08.total	8B	08.total	8	8	3/12/16	16872	16872	total	0	8	0	08.d08	08.total.d08	responder	res.d08	08.total.res.d08	8	during	0.0451872
8B-03-12-16	Firmicutes	3710	8B.d08.total	8B	08.total	8	8	3/12/16	16872	16872	total	0	8	0	08.d08	08.total.d08	responder	res.d08	08.total.res.d08	8	during	0.0265176
8B-03-14-16	Bacteroidetes	229	8B.d10.total	8B	08.total	8	8	3/14/16	16874	16874	total	0	10	2	08.d10	08.total.d10	responder	res.d10	08.total.res.d10	8	after	0.00476617
8B-03-14-16	Firmicutes	38084	8B.d10.total	8B	08.total	8	8	3/14/16	16874	16874	total	0	10	2	08.d10	08.total.d10	responder	res.d10	08.total.res.d10	8	after	0.792641
8B-03-16-16	Bacteroidetes	40	8B.d12.total	8B	08.total	8	8	3/16/16	16876	16876	total	0	12	4	08.d12	08.total.d12	responder	res.d12	08.total.res.d12	8	after	0.00114929
8B-03-16-16	Firmicutes	32700	8B.d12.total	8B	08.total	8	8	3/16/16	16876	16876	total	0	12	4	08.d12	08.total.d12	responder	res.d12	08.total.res.d12	8	after	0.939547
8B-04-05-16	Bacteroidetes	51	8B.d32.total	8B	08.total	8	8	4/5/16	16896	16896	total	0	32	24	08.d32	08.total.d32	responder	res.d32	08.total.res.d32	8	after	0.000845477
8B-04-05-16	Firmicutes	60157	8B.d32.total	8B	08.total	8	8	4/5/16	16896	16896	total	0	32	24	08.d32	08.total.d32	responder	res.d32	08.total.res.d32	8	after	0.997281
8C-03-12-16	Bacteroidetes	1937	8C.d08.total	8C	08.total	8	8	3/12/16	16872	16872	total	0	8	0	08.d08	08.total.d08	responder	res.d08	08.total.res.d08	8	during	0.0333041
8C-03-12-16	Firmicutes	1013	8C.d08.total	8C	08.total	8	8	3/12/16	16872	16872	total	0	8	0	08.d08	08.total.d08	responder	res.d08	08.total.res.d08	8	during	0.0174172
8C-03-14-16	Bacteroidetes	3019	8C.d10.total	8C	08.total	8	8	3/14/16	16874	16874	total	0	10	2	08.d10	08.total.d10	responder	res.d10	08.total.res.d10	8	after	0.0560018
8C-03-14-16	Firmicutes	42898	8C.d10.total	8C	08.total	8	8	3/14/16	16874	16874	total	0	10	2	08.d10	08.total.d10	responder	res.d10	08.total.res.d10	8	after	0.795748
8C-03-16-16	Bacteroidetes	41	8C.d12.total	8C	08.total	8	8	3/16/16	16876	16876	total	0	12	4	08.d12	08.total.d12	responder	res.d12	08.total.res.d12	8	after	0.000484565
8C-03-16-16	Firmicutes	77415	8C.d12.total	8C	08.total	8	8	3/16/16	16876	16876	total	0	12	4	08.d12	08.total.d12	responder	res.d12	08.total.res.d12	8	after	0.914941
8C-04-05-16	Bacteroidetes	32	8C.d32.total	8C	08.total	8	8	4/5/16	16896	16896	total	0	32	24	08.d32	08.total.d32	responder	res.d32	08.total.res.d32	8	after	0.000725739
8C-04-05-16	Firmicutes	39000	8C.d32.total	8C	08.total	8	8	4/5/16	16896	16896	total	0	32	24	08.d32	08.total.d32	responder	res.d32	08.total.res.d32	8	after	0.884494
8D-03-12-16	Bacteroidetes	23765	8D.d08.total	8D	08.total	8	8	3/12/16	16872	16872	total	0	8	0	08.d08	08.total.d08	non-responder	non.d08	08.total.non.d08	8	during	0.55426
8D-03-12-16	Firmicutes	18102	8D.d08.total	8D	08.total	8	8	3/12/16	16872	16872	total	0	8	0	08.d08	08.total.d08	non-responder	non.d08	08.total.non.d08	8	during	0.422184
8D-03-14-16	Bacteroidetes	24915	8D.d10.total	8D	08.total	8	8	3/14/16	16874	16874	total	0	10	2	08.d10	08.total.d10	non-responder	non.d10	08.total.non.d10	8	after	0.688146
8D-03-14-16	Firmicutes	10089	8D.d10.total	8D	08.total	8	8	3/14/16	16874	16874	total	0	10	2	08.d10	08.total.d10	non-responder	non.d10	08.total.non.d10	8	after	0.278655
8D-03-16-16	Bacteroidetes	20860	8D.d12.total	8D	08.total	8	8	3/16/16	16876	16876	total	0	12	4	08.d12	08.total.d12	non-responder	non.d12	08.total.non.d12	8	after	0.670029
8D-03-16-16	Firmicutes	7964	8D.d12.total	8D	08.total	8	8	3/16/16	16876	16876	total	0	12	4	08.d12	08.total.d12	non-responder	non.d12	08.total.non.d12	8	after	0.255806
8D-04-05-16	Bacteroidetes	10416	8D.d32.total	8D	08.total	8	8	4/5/16	16896	16896	total	0	32	24	08.d32	08.total.d32	non-responder	non.d32	08.total.non.d32	8	after	0.187828
8D-04-05-16	Firmicutes	33588	8D.d32.total	8D	08.total	8	8	4/5/16	16896	16896	total	0	32	24	08.d32	08.total.d32	non-responder	non.d32	08.total.non.d32	8	after	0.60568

[truncated: 5 more sheets: Fig. 3C, Fig. 4A, Fig. 4B-C, Fig. 5A-E, Description]
